# Supplementary material for: Integration of quantitated expression estimates from polyA-selected and rRNA-depleted RNA-seq libraries
Source: BMC Bioinformatics. 2017 Jun 13;18:301. doi: 10.1186/s12859-017-1714-9 (PMC5470212; doi:10.1186/s12859-017-1714-9)
Supplement: Supplementary file 1 — Gene expression level for ovine BMDMs pre- and post-LPS stimulation, quantified against the full Oar v3.1 reference transcriptome using polyA-selected and rRNA-depleted libraries. Table S2. Comparison of polyA+ and ribo-minus TPM distributions with different reference transcriptomes. Table S3. Genes detected in both polyA-selected and rRNA-depleted libraries, if quantified against the full Oar v3.1 reference transcriptome. Table S4. Genes detected only in polyA-selected libraries, if quantified against the full Oar v3.1 reference transcriptome. Table S5. Genes detected only in rRNA-depleted libraries, if quantified against the full Oar v3.1 reference transcriptome. Table S6. Number of pseudoalignments per sample, if quantified against the full Oar v3.1 reference transcriptome. Table S7. Differences in expression between polyA-selected and rRNA-depleted libraries when varying the reference transcriptome. Table S8. Protein-coding genes with the largest absolute difference between polyA+ and ribo-minus TPM. Table S9. GO term enrichment for the set of protein-coding genes with the largest absolute difference between polyA+ and ribo-minus TPM. Table S10. Human gene expression meta-atlas, generated using polyA+ and rRNA-depleted ENCODE RNA-seq data. Table S11. Coding potential of putative novel CDS. (XLSX 32632 kb) [file 12859_2017_1714_MOESM1_ESM.xlsx]

## Sheet: Index
Index
Table	Description
1	Gene expression level for ovine BMDMs pre- and post-LPS stimulation, quantified against the full Oar v3.1 reference transcriptome using polyA-selected and rRNA-depleted libraries
2	Comparison of polyA+ and ribo-minus TPM distributions with different reference transcriptomes
3	Genes detected in both polyA-selected and rRNA-depleted libraries, if quantified against the full Oar v3.1 reference transcriptome
4	Genes detected only in polyA-selected libraries, if quantified against the full Oar v3.1 reference transcriptome
5	Genes detected only in rRNA-depleted libraries, if quantified against the full Oar v3.1 reference transcriptome
6	Number of pseudoalignments per sample, if quantified against the full Oar v3.1 reference transcriptome
7	Differences in expression between polyA-selected and rRNA-depleted libraries when varying the reference transcriptome
8	Protein-coding genes with the largest absolute difference between polyA+ and ribo-minus TPM
9	GO term enrichment for the set of protein-coding genes with the largest absolute difference between polyA+ and ribo-minus TPM
10	Human gene expression meta-atlas, generated using polyA+ and rRNA-depleted ENCODE RNA-seq data
11	Coding potential of putative novel CDS

## Sheet: Supplementary Table 1
Supplementary Table 1. Gene expression level for ovine BMDMs pre- and post-LPS stimulation, quantified against the full Oar v3.1 reference transcriptome using polyA-selected and rRNA-depleted libraries.
Gene name	Synonyms	Ensembl gene ID	Location (chr:start-end:strand)	Gene type	Description	GO term (molecular function)	GO term (biological process)	GO term (cellular component)	BMDM LPS time course 0 hrs (median TPM, polyA+)	BMDM LPS time course 0 hrs (median TPM, ribo-minus)	Log2 fold change of polyA+ with ribo-minus TPM (BMDM LPS time course 0 hrs)	BMDM LPS time course 7 hrs (median TPM, polyA+)	BMDM LPS time course 7 hrs (median TPM, ribo-minus)	Log2 fold change of polyA+ with ribo-minus TPM (BMDM LPS time course 7 hrs)
5_8S_rRNA/ENSOARG:21960	.	ENSOARG00000021960	X:126324353-126324503:+1	rRNA	5.8S ribosomal RNA	unknown	unknown	unknown	0	0	0	0	0	0
5_8S_rRNA/ENSOARG:22787	.	ENSOARG00000022787	AMGL01119949.1:653-805:-1	rRNA	5.8S ribosomal RNA	unknown	unknown	unknown	56.382	522.191	3.18867	50.742	506.985	3.29538
5_8S_rRNA/ENSOARG:22831	.	ENSOARG00000022831	24:32436573-32436716:+1	rRNA	5.8S ribosomal RNA	unknown	unknown	unknown	88.033	559.801	2.65508	144.845	554.715	1.92991
5_8S_rRNA/ENSOARG:23223	.	ENSOARG00000023223	19:56896770-56896910:-1	rRNA	5.8S ribosomal RNA	unknown	unknown	unknown	0	0	0	0	0	0
5_8S_rRNA/ENSOARG:24694	.	ENSOARG00000024694	X:126322689-126322836:+1	rRNA	5.8S ribosomal RNA	unknown	unknown	unknown	0	0	0	0	0	0
5S_rRNA/ENSOARG:21202	.	ENSOARG00000021202	3:55031887-55031995:-1	rRNA	5S ribosomal RNA	unknown	unknown	unknown	0	0	0	0	0	0
5S_rRNA/ENSOARG:21217	.	ENSOARG00000021217	12:32039912-32040024:-1	rRNA	5S ribosomal RNA	unknown	unknown	unknown	0	13.024	3.80983	0	9.174	3.34682
5S_rRNA/ENSOARG:21220	.	ENSOARG00000021220	16:70570717-70570837:-1	rRNA	5S ribosomal RNA	unknown	unknown	unknown	0	0	0	9.522	9.102	0.058768
5S_rRNA/ENSOARG:21225	.	ENSOARG00000021225	1:136744382-136744513:-1	rRNA	5S ribosomal RNA	unknown	unknown	unknown	0	0	0	0	0	0
5S_rRNA/ENSOARG:21231	.	ENSOARG00000021231	4:15845722-15845821:-1	rRNA	5S ribosomal RNA	unknown	unknown	unknown	0	0	0	0	0	0
5S_rRNA/ENSOARG:21239	.	ENSOARG00000021239	26:36819355-36819483:+1	rRNA	5S ribosomal RNA	unknown	unknown	unknown	0	0	0	0	0	0
5S_rRNA/ENSOARG:21245	.	ENSOARG00000021245	2:52281128-52281243:+1	rRNA	5S ribosomal RNA	unknown	unknown	unknown	0	0	0	0	0	0
5S_rRNA/ENSOARG:21247	.	ENSOARG00000021247	5:84134348-84134468:+1	rRNA	5S ribosomal RNA	unknown	unknown	unknown	0	0	0	0	0	0
5S_rRNA/ENSOARG:21290	.	ENSOARG00000021290	26:34880471-34880584:-1	rRNA	5S ribosomal RNA	unknown	unknown	unknown	0	0	0	0	0	0
5S_rRNA/ENSOARG:21294	.	ENSOARG00000021294	20:50610102-50610212:-1	rRNA	5S ribosomal RNA	unknown	unknown	unknown	0	0	0	0	0	0
5S_rRNA/ENSOARG:21295	.	ENSOARG00000021295	7:6519623-6519738:+1	rRNA	5S ribosomal RNA	unknown	unknown	unknown	0	0	0	0	0	0
5S_rRNA/ENSOARG:21299	.	ENSOARG00000021299	4:114830404-114830488:-1	rRNA	5S ribosomal RNA	unknown	unknown	unknown	0	0	0	0	0	0
5S_rRNA/ENSOARG:21304	.	ENSOARG00000021304	1:76461335-76461456:-1	rRNA	5S ribosomal RNA	unknown	unknown	unknown	0	0	0	0	0	0
5S_rRNA/ENSOARG:21305	.	ENSOARG00000021305	4:73603492-73603607:-1	rRNA	5S ribosomal RNA	unknown	unknown	unknown	0	0	0	0	0	0
5S_rRNA/ENSOARG:21309	.	ENSOARG00000021309	8:80197368-80197483:-1	rRNA	5S ribosomal RNA	unknown	unknown	unknown	0	0	0	0	2.266	1.70752
5S_rRNA/ENSOARG:21310	.	ENSOARG00000021310	10:67609282-67609367:+1	rRNA	5S ribosomal RNA	unknown	unknown	unknown	0	0	0	0	0	0
5S_rRNA/ENSOARG:21314	.	ENSOARG00000021314	X:70428623-70428728:+1	rRNA	5S ribosomal RNA	unknown	unknown	unknown	0	0	0	0	0	0
5S_rRNA/ENSOARG:21317	.	ENSOARG00000021317	16:44871672-44871790:+1	rRNA	5S ribosomal RNA	unknown	unknown	unknown	0	0	0	0	0	0
5S_rRNA/ENSOARG:21346	.	ENSOARG00000021346	2:147070607-147070703:+1	rRNA	5S ribosomal RNA	unknown	unknown	unknown	0	0	0	0	0	0
5S_rRNA/ENSOARG:21360	.	ENSOARG00000021360	14:48044381-48044489:-1	rRNA	5S ribosomal RNA	unknown	unknown	unknown	0	1.299	1.20101	0	0	0
5S_rRNA/ENSOARG:21375	.	ENSOARG00000021375	23:12639655-12639753:-1	rRNA	5S ribosomal RNA	unknown	unknown	unknown	9.817	11.139	0.166349	77.263	30.933	1.29328
5S_rRNA/ENSOARG:21380	.	ENSOARG00000021380	12:48364073-48364208:+1	rRNA	5S ribosomal RNA	unknown	unknown	unknown	0	0	0	0	0	0
5S_rRNA/ENSOARG:21385	.	ENSOARG00000021385	10:84145032-84145140:-1	rRNA	5S ribosomal RNA	unknown	unknown	unknown	0	0	0	0	0	0
5S_rRNA/ENSOARG:21393	.	ENSOARG00000021393	4:88364627-88364738:-1	rRNA	5S ribosomal RNA	unknown	unknown	unknown	0	0	0	0	0	0
5S_rRNA/ENSOARG:21398	.	ENSOARG00000021398	6:6263905-6264021:-1	rRNA	5S ribosomal RNA	unknown	unknown	unknown	0	0	0	0	0	0
5S_rRNA/ENSOARG:21454	.	ENSOARG00000021454	14:7812835-7812951:-1	rRNA	5S ribosomal RNA	unknown	unknown	unknown	0	0	0	0	2.216	1.68527
5S_rRNA/ENSOARG:21478	.	ENSOARG00000021478	2:156173588-156173672:+1	rRNA	5S ribosomal RNA	unknown	unknown	unknown	0	0	0	0	0	0
5S_rRNA/ENSOARG:21480	.	ENSOARG00000021480	17:37974813-37974931:+1	rRNA	5S ribosomal RNA	unknown	unknown	unknown	0	0	0	0	0	0
5S_rRNA/ENSOARG:21492	.	ENSOARG00000021492	12:16530252-16530375:+1	rRNA	5S ribosomal RNA	unknown	unknown	unknown	0	0	0	0	0	0
5S_rRNA/ENSOARG:21496	.	ENSOARG00000021496	1:241872561-241872660:+1	rRNA	5S ribosomal RNA	unknown	unknown	unknown	0	0	0	0	0	0
5S_rRNA/ENSOARG:21519	.	ENSOARG00000021519	3:194802571-194802692:+1	rRNA	5S ribosomal RNA	unknown	unknown	unknown	0	0	0	0	0	0
5S_rRNA/ENSOARG:21539	.	ENSOARG00000021539	4:103870336-103870454:-1	rRNA	5S ribosomal RNA	unknown	unknown	unknown	0	0	0	0	0	0
5S_rRNA/ENSOARG:21585	.	ENSOARG00000021585	5:37320068-37320189:+1	rRNA	5S ribosomal RNA	unknown	unknown	unknown	0	0	0	0	0	0
5S_rRNA/ENSOARG:21589	.	ENSOARG00000021589	JH923167.1:94-212:-1	rRNA	5S ribosomal RNA	unknown	unknown	unknown	0	0	0	0	0	0
5S_rRNA/ENSOARG:21595	.	ENSOARG00000021595	16:71200944-71201058:+1	rRNA	5S ribosomal RNA	unknown	unknown	unknown	0	0	0	0	0	0
5S_rRNA/ENSOARG:21634	.	ENSOARG00000021634	20:38348398-38348514:+1	rRNA	5S ribosomal RNA	unknown	unknown	unknown	0	0	0	0	0	0
5S_rRNA/ENSOARG:21654	.	ENSOARG00000021654	23:8133272-8133380:+1	rRNA	5S ribosomal RNA	unknown	unknown	unknown	0	0	0	0	0	0
5S_rRNA/ENSOARG:21662	.	ENSOARG00000021662	7:78739545-78739650:-1	rRNA	5S ribosomal RNA	unknown	unknown	unknown	0	0	0	0	0	0
5S_rRNA/ENSOARG:21664	.	ENSOARG00000021664	16:27870214-27870321:-1	rRNA	5S ribosomal RNA	unknown	unknown	unknown	0	0	0	0	0	0
5S_rRNA/ENSOARG:21669	.	ENSOARG00000021669	3:49580951-49581076:+1	rRNA	5S ribosomal RNA	unknown	unknown	unknown	0	0	0	0	0	0
5S_rRNA/ENSOARG:21671	.	ENSOARG00000021671	23:21037173-21037285:-1	rRNA	5S ribosomal RNA	unknown	unknown	unknown	0	0	0	0	0	0
5S_rRNA/ENSOARG:21677	.	ENSOARG00000021677	2:208680479-208680595:+1	rRNA	5S ribosomal RNA	unknown	unknown	unknown	25.254	9.094	1.37904	14.623	3.309	1.85825
5S_rRNA/ENSOARG:21688	.	ENSOARG00000021688	JH922743.1:14217-14329:+1	rRNA	5S ribosomal RNA	unknown	unknown	unknown	0	0	0	0	0	0
5S_rRNA/ENSOARG:21690	.	ENSOARG00000021690	3:155095898-155096005:-1	rRNA	5S ribosomal RNA	unknown	unknown	unknown	0	0	0	0	0	0
5S_rRNA/ENSOARG:21693	.	ENSOARG00000021693	5:38606464-38606582:+1	rRNA	5S ribosomal RNA	unknown	unknown	unknown	0	0	0	0	0	0
5S_rRNA/ENSOARG:21703	.	ENSOARG00000021703	1:118932279-118932397:+1	rRNA	5S ribosomal RNA	unknown	unknown	unknown	0	0	0	0	0	0
5S_rRNA/ENSOARG:21713	.	ENSOARG00000021713	17:40582607-40582718:-1	rRNA	5S ribosomal RNA	unknown	unknown	unknown	0	0	0	0	0	0
5S_rRNA/ENSOARG:21714	.	ENSOARG00000021714	3:202171625-202171740:+1	rRNA	5S ribosomal RNA	unknown	unknown	unknown	0	1.094	1.06626	0	1.011	1.00791
5S_rRNA/ENSOARG:21751	.	ENSOARG00000021751	24:34731444-34731554:-1	rRNA	5S ribosomal RNA	unknown	unknown	unknown	0	0	0	0	0	0
5S_rRNA/ENSOARG:21753	.	ENSOARG00000021753	22:21702253-21702373:+1	rRNA	5S ribosomal RNA	unknown	unknown	unknown	0	4.966	2.57676	1.272	7.614	1.92272
5S_rRNA/ENSOARG:21754	.	ENSOARG00000021754	24:31006892-31007021:-1	rRNA	5S ribosomal RNA	unknown	unknown	unknown	0	0	0	0	0	0
5S_rRNA/ENSOARG:21760	.	ENSOARG00000021760	14:22039731-22039844:+1	rRNA	5S ribosomal RNA	unknown	unknown	unknown	0	0	0	0	0	0
5S_rRNA/ENSOARG:21773	.	ENSOARG00000021773	23:42922366-42922483:+1	rRNA	5S ribosomal RNA	unknown	unknown	unknown	0	0	0	0	0	0
5S_rRNA/ENSOARG:21780	.	ENSOARG00000021780	3:56029926-56030044:+1	rRNA	5S ribosomal RNA	unknown	unknown	unknown	0	0	0	0	0	0
5S_rRNA/ENSOARG:21786	.	ENSOARG00000021786	2:243763323-243763400:-1	rRNA	5S ribosomal RNA	unknown	unknown	unknown	0	0	0	0	0	0
5S_rRNA/ENSOARG:21795	.	ENSOARG00000021795	9:40197856-40197966:+1	rRNA	5S ribosomal RNA	unknown	unknown	unknown	0	0	0	0	0	0
5S_rRNA/ENSOARG:21796	.	ENSOARG00000021796	1:21750731-21750849:-1	rRNA	5S ribosomal RNA	unknown	unknown	unknown	0	0	0	0	0	0
5S_rRNA/ENSOARG:21805	.	ENSOARG00000021805	8:80406795-80406892:-1	rRNA	5S ribosomal RNA	unknown	unknown	unknown	0	1.645	1.40327	0	0	0
5S_rRNA/ENSOARG:21810	.	ENSOARG00000021810	10:83172791-83172909:-1	rRNA	5S ribosomal RNA	unknown	unknown	unknown	0	0	0	0	0	0
5S_rRNA/ENSOARG:21849	.	ENSOARG00000021849	6:109084927-109085057:+1	rRNA	5S ribosomal RNA	unknown	unknown	unknown	0	0	0	0	0	0
5S_rRNA/ENSOARG:21857	.	ENSOARG00000021857	17:51466292-51466375:+1	rRNA	5S ribosomal RNA	unknown	unknown	unknown	0	0	0	0	0	0
5S_rRNA/ENSOARG:21860	.	ENSOARG00000021860	8:68403584-68403705:+1	rRNA	5S ribosomal RNA	unknown	unknown	unknown	0	0	0	0	0	0
5S_rRNA/ENSOARG:21877	.	ENSOARG00000021877	2:92957265-92957356:-1	rRNA	5S ribosomal RNA	unknown	unknown	unknown	0	0	0	0	0	0
5S_rRNA/ENSOARG:21878	.	ENSOARG00000021878	3:218635092-218635210:-1	rRNA	5S ribosomal RNA	unknown	unknown	unknown	0	0	0	0	0	0
5S_rRNA/ENSOARG:21888	.	ENSOARG00000021888	17:39742684-39742793:-1	rRNA	5S ribosomal RNA	unknown	unknown	unknown	0	0	0	0	0	0
5S_rRNA/ENSOARG:21890	.	ENSOARG00000021890	JH923108.1:22-61:+1	rRNA	5S ribosomal RNA	unknown	unknown	unknown	0	0	0	0	0	0
5S_rRNA/ENSOARG:21902	.	ENSOARG00000021902	2:57040924-57041015:-1	rRNA	5S ribosomal RNA	unknown	unknown	unknown	0	0	0	0	0	0
5S_rRNA/ENSOARG:21907	.	ENSOARG00000021907	11:28643241-28643339:-1	rRNA	5S ribosomal RNA	unknown	unknown	unknown	0	6.074	2.82253	1.514	3.264	0.762223
5S_rRNA/ENSOARG:21918	.	ENSOARG00000021918	21:17147798-17147922:+1	rRNA	5S ribosomal RNA	unknown	unknown	unknown	5.415	18.516	1.60514	21.804	25.366	0.209392
5S_rRNA/ENSOARG:21938	.	ENSOARG00000021938	4:98805986-98806104:+1	rRNA	5S ribosomal RNA	unknown	unknown	unknown	0	0	0	1.223	0	1.15251
5S_rRNA/ENSOARG:21939	.	ENSOARG00000021939	2:166719702-166719818:-1	rRNA	5S ribosomal RNA	unknown	unknown	unknown	0	0	0	0	0	0
5S_rRNA/ENSOARG:21953	.	ENSOARG00000021953	6:104959704-104959818:-1	rRNA	5S ribosomal RNA	unknown	unknown	unknown	0	0	0	0	0	0
5S_rRNA/ENSOARG:22014	.	ENSOARG00000022014	2:111750152-111750269:-1	rRNA	5S ribosomal RNA	unknown	unknown	unknown	0	0	0	0	0	0
5S_rRNA/ENSOARG:22027	.	ENSOARG00000022027	3:55326608-55326716:+1	rRNA	5S ribosomal RNA	unknown	unknown	unknown	0	0	0	0	0	0
5S_rRNA/ENSOARG:22055	.	ENSOARG00000022055	3:135243608-135243720:+1	rRNA	5S ribosomal RNA	unknown	unknown	unknown	0	0	0	0	0	0
5S_rRNA/ENSOARG:22064	.	ENSOARG00000022064	14:56963043-56963167:+1	rRNA	5S ribosomal RNA	unknown	unknown	unknown	4.998	4.243	0.194089	9.586	0.832	2.53067
5S_rRNA/ENSOARG:22080	.	ENSOARG00000022080	5:251523-251641:-1	rRNA	5S ribosomal RNA	unknown	unknown	unknown	0	0	0	0	0	0
5S_rRNA/ENSOARG:22085	.	ENSOARG00000022085	3:20270554-20270665:+1	rRNA	5S ribosomal RNA	unknown	unknown	unknown	0	0	0	0	0	0
5S_rRNA/ENSOARG:22088	.	ENSOARG00000022088	16:7262187-7262299:-1	rRNA	5S ribosomal RNA	unknown	unknown	unknown	0	0	0	0	0	0
5S_rRNA/ENSOARG:22132	.	ENSOARG00000022132	1:68457127-68457256:+1	rRNA	5S ribosomal RNA	unknown	unknown	unknown	0	0	0	0	0	0
5S_rRNA/ENSOARG:22141	.	ENSOARG00000022141	9:78880478-78880588:+1	rRNA	5S ribosomal RNA	unknown	unknown	unknown	0	0	0	0	0	0
5S_rRNA/ENSOARG:22154	.	ENSOARG00000022154	1:59400829-59400944:+1	rRNA	5S ribosomal RNA	unknown	unknown	unknown	0	0	0	0	0	0
5S_rRNA/ENSOARG:22167	.	ENSOARG00000022167	6:44810994-44811104:+1	rRNA	5S ribosomal RNA	unknown	unknown	unknown	8.165	2.484	1.39539	10.428	0	3.5145
5S_rRNA/ENSOARG:22213	.	ENSOARG00000022213	25:9643242-9643354:+1	rRNA	5S ribosomal RNA	unknown	unknown	unknown	0	0	0	0	0	0
5S_rRNA/ENSOARG:22221	.	ENSOARG00000022221	1:38529355-38529459:+1	rRNA	5S ribosomal RNA	unknown	unknown	unknown	0	0	0	0	0	0
5S_rRNA/ENSOARG:22226	.	ENSOARG00000022226	19:30806231-30806347:-1	rRNA	5S ribosomal RNA	unknown	unknown	unknown	0	0	0	0	0	0
5S_rRNA/ENSOARG:22235	.	ENSOARG00000022235	7:67102692-67102801:+1	rRNA	5S ribosomal RNA	unknown	unknown	unknown	0	0	0	0	0	0
5S_rRNA/ENSOARG:22246	.	ENSOARG00000022246	6:114681478-114681600:+1	rRNA	5S ribosomal RNA	unknown	unknown	unknown	0	0	0	0	0	0
5S_rRNA/ENSOARG:22261	.	ENSOARG00000022261	3:2454841-2454954:+1	rRNA	5S ribosomal RNA	unknown	unknown	unknown	18.742	3.425	2.15752	112.088	29.656	1.8832
5S_rRNA/ENSOARG:22263	.	ENSOARG00000022263	8:59944492-59944604:-1	rRNA	5S ribosomal RNA	unknown	unknown	unknown	0	0	0	0	0	0
5S_rRNA/ENSOARG:22287	.	ENSOARG00000022287	2:38893734-38893852:+1	rRNA	5S ribosomal RNA	unknown	unknown	unknown	0	0	0	0	0	0
5S_rRNA/ENSOARG:22292	.	ENSOARG00000022292	25:7475283-7475401:+1	rRNA	5S ribosomal RNA	unknown	unknown	unknown	0	0	0	0	0	0
5S_rRNA/ENSOARG:22298	.	ENSOARG00000022298	8:85587590-85587712:-1	rRNA	5S ribosomal RNA	unknown	unknown	unknown	0	5.8	2.76553	0	2.888	1.95903
5S_rRNA/ENSOARG:22302	.	ENSOARG00000022302	9:20223769-20223893:-1	rRNA	5S ribosomal RNA	unknown	unknown	unknown	0	0	0	0	0	0
5S_rRNA/ENSOARG:22311	.	ENSOARG00000022311	JH922743.1:13564-13682:-1	rRNA	5S ribosomal RNA	unknown	unknown	unknown	10.007	3.634	1.24809	6.785	4.786	0.428131
5S_rRNA/ENSOARG:22347	.	ENSOARG00000022347	2:43652479-43652596:-1	rRNA	5S ribosomal RNA	unknown	unknown	unknown	0	0	0	0	0	0
5S_rRNA/ENSOARG:22356	.	ENSOARG00000022356	12:41976040-41976158:+1	rRNA	5S ribosomal RNA	unknown	unknown	unknown	0	1.94	1.55582	0	0.945	0.95977
5S_rRNA/ENSOARG:22368	.	ENSOARG00000022368	26:34228330-34228448:+1	rRNA	5S ribosomal RNA	unknown	unknown	unknown	0	0	0	0	0	0
5S_rRNA/ENSOARG:22380	.	ENSOARG00000022380	22:31072565-31072658:+1	rRNA	5S ribosomal RNA	unknown	unknown	unknown	0	0	0	0	0	0
5S_rRNA/ENSOARG:22383	.	ENSOARG00000022383	8:9095224-9095329:-1	rRNA	5S ribosomal RNA	unknown	unknown	unknown	0	0	0	0	0	0
5S_rRNA/ENSOARG:22407	.	ENSOARG00000022407	12:54776240-54776350:-1	rRNA	5S ribosomal RNA	unknown	unknown	unknown	0	0	0	0	0	0
5S_rRNA/ENSOARG:22411	.	ENSOARG00000022411	1:223044792-223044893:-1	rRNA	5S ribosomal RNA	unknown	unknown	unknown	0	0	0	0	0	0
5S_rRNA/ENSOARG:22416	.	ENSOARG00000022416	1:21375911-21376048:-1	rRNA	5S ribosomal RNA	unknown	unknown	unknown	0	0	0	0	0	0
5S_rRNA/ENSOARG:22459	.	ENSOARG00000022459	3:41982885-41982989:-1	rRNA	5S ribosomal RNA	unknown	unknown	unknown	0	0	0	0	0	0
5S_rRNA/ENSOARG:22460	.	ENSOARG00000022460	7:87782568-87782683:-1	rRNA	5S ribosomal RNA	unknown	unknown	unknown	0	0	0	0	0	0
5S_rRNA/ENSOARG:22472	.	ENSOARG00000022472	3:148742265-148742382:+1	rRNA	5S ribosomal RNA	unknown	unknown	unknown	0	0	0	0	0	0
5S_rRNA/ENSOARG:22474	.	ENSOARG00000022474	23:41118440-41118543:+1	rRNA	5S ribosomal RNA	unknown	unknown	unknown	0	0	0	0	0	0
5S_rRNA/ENSOARG:22479	.	ENSOARG00000022479	4:111684113-111684231:+1	rRNA	5S ribosomal RNA	unknown	unknown	unknown	40.979	3.043	3.37617	32.175	1.044	4.02063
5S_rRNA/ENSOARG:22485	.	ENSOARG00000022485	3:190298314-190298422:-1	rRNA	5S ribosomal RNA	unknown	unknown	unknown	0	0	0	0	0	0
5S_rRNA/ENSOARG:22492	.	ENSOARG00000022492	10:19281047-19281140:-1	rRNA	5S ribosomal RNA	unknown	unknown	unknown	0	0	0	0	0	0
5S_rRNA/ENSOARG:22493	.	ENSOARG00000022493	5:59209364-59209501:+1	rRNA	5S ribosomal RNA	unknown	unknown	unknown	0	0	0	0	0	0
5S_rRNA/ENSOARG:22504	.	ENSOARG00000022504	3:118496957-118497076:+1	rRNA	5S ribosomal RNA	unknown	unknown	unknown	0	0	0	0	0	0
5S_rRNA/ENSOARG:22509	.	ENSOARG00000022509	6:83919875-83919985:+1	rRNA	5S ribosomal RNA	unknown	unknown	unknown	0	0	0	0	0	0
5S_rRNA/ENSOARG:22529	.	ENSOARG00000022529	2:15243113-15243228:+1	rRNA	5S ribosomal RNA	unknown	unknown	unknown	0	0	0	0	0	0
5S_rRNA/ENSOARG:22564	.	ENSOARG00000022564	17:11610854-11610979:+1	rRNA	5S ribosomal RNA	unknown	unknown	unknown	0	0	0	0	0	0
5S_rRNA/ENSOARG:22566	.	ENSOARG00000022566	6:15638112-15638212:-1	rRNA	5S ribosomal RNA	unknown	unknown	unknown	0	0	0	0	0	0
5S_rRNA/ENSOARG:22568	.	ENSOARG00000022568	21:49444632-49444733:-1	rRNA	5S ribosomal RNA	unknown	unknown	unknown	0	0	0	0	0	0
5S_rRNA/ENSOARG:22577	.	ENSOARG00000022577	13:10150983-10151104:+1	rRNA	5S ribosomal RNA	unknown	unknown	unknown	0	0	0	0	0	0
5S_rRNA/ENSOARG:22583	.	ENSOARG00000022583	8:88936055-88936189:-1	rRNA	5S ribosomal RNA	unknown	unknown	unknown	0	0	0	0	2.099	1.6318
5S_rRNA/ENSOARG:22593	.	ENSOARG00000022593	11:9341077-9341195:-1	rRNA	5S ribosomal RNA	unknown	unknown	unknown	0	0	0	0	0	0
5S_rRNA/ENSOARG:22608	.	ENSOARG00000022608	19:51618781-51618890:+1	rRNA	5S ribosomal RNA	unknown	unknown	unknown	0	0	0	0	0	0
5S_rRNA/ENSOARG:22610	.	ENSOARG00000022610	14:46549166-46549286:-1	rRNA	5S ribosomal RNA	unknown	unknown	unknown	0	0	0	0	0	0
5S_rRNA/ENSOARG:22611	.	ENSOARG00000022611	3:83339310-83339424:+1	rRNA	5S ribosomal RNA	unknown	unknown	unknown	0	0	0	0	0	0
5S_rRNA/ENSOARG:22615	.	ENSOARG00000022615	20:36539301-36539418:+1	rRNA	5S ribosomal RNA	unknown	unknown	unknown	0	0	0	0	0	0
5S_rRNA/ENSOARG:22631	.	ENSOARG00000022631	4:83888886-83889003:+1	rRNA	5S ribosomal RNA	unknown	unknown	unknown	0	0	0	0	0	0
5S_rRNA/ENSOARG:22647	.	ENSOARG00000022647	14:18998551-18998667:+1	rRNA	5S ribosomal RNA	unknown	unknown	unknown	0	0	0	0	0	0
5S_rRNA/ENSOARG:22648	.	ENSOARG00000022648	12:28561693-28561810:-1	rRNA	5S ribosomal RNA	unknown	unknown	unknown	4.058	2.019	0.744496	0	0	0
5S_rRNA/ENSOARG:22650	.	ENSOARG00000022650	1:114593203-114593321:-1	rRNA	5S ribosomal RNA	unknown	unknown	unknown	0	0	0	0	0	0
5S_rRNA/ENSOARG:22654	.	ENSOARG00000022654	X:431816-431910:-1	rRNA	5S ribosomal RNA	unknown	unknown	unknown	0	0	0	0	0	0
5S_rRNA/ENSOARG:22664	.	ENSOARG00000022664	20:18421702-18421834:+1	rRNA	5S ribosomal RNA	unknown	unknown	unknown	0	0	0	0	0	0
5S_rRNA/ENSOARG:22666	.	ENSOARG00000022666	X:78821638-78821733:-1	rRNA	5S ribosomal RNA	unknown	unknown	unknown	0	0	0	0	0	0
5S_rRNA/ENSOARG:22721	.	ENSOARG00000022721	19:34180050-34180161:-1	rRNA	5S ribosomal RNA	unknown	unknown	unknown	0	0	0	0	0	0
5S_rRNA/ENSOARG:22726	.	ENSOARG00000022726	14:47150260-47150365:-1	rRNA	5S ribosomal RNA	unknown	unknown	unknown	0	0	0	0	0	0
5S_rRNA/ENSOARG:22729	.	ENSOARG00000022729	19:2479239-2479329:+1	rRNA	5S ribosomal RNA	unknown	unknown	unknown	0	0	0	0	0	0
5S_rRNA/ENSOARG:22760	.	ENSOARG00000022760	5:49008810-49008884:+1	rRNA	5S ribosomal RNA	unknown	unknown	unknown	1.972	0	1.57143	6.62	0	2.92979
5S_rRNA/ENSOARG:22772	.	ENSOARG00000022772	X:96254777-96254895:+1	rRNA	5S ribosomal RNA	unknown	unknown	unknown	0	0	0	0	0	0
5S_rRNA/ENSOARG:22780	.	ENSOARG00000022780	26:18272620-18272738:+1	rRNA	5S ribosomal RNA	unknown	unknown	unknown	0	0	0	3.832	0	2.27262
5S_rRNA/ENSOARG:22790	.	ENSOARG00000022790	3:15761294-15761395:+1	rRNA	5S ribosomal RNA	unknown	unknown	unknown	0	0	0	0	0	0
5S_rRNA/ENSOARG:22793	.	ENSOARG00000022793	1:51652473-51652580:+1	rRNA	5S ribosomal RNA	unknown	unknown	unknown	0	0	0	0	0	0
5S_rRNA/ENSOARG:22801	.	ENSOARG00000022801	5:29424361-29424486:+1	rRNA	5S ribosomal RNA	unknown	unknown	unknown	0	0	0	0	0	0
5S_rRNA/ENSOARG:22815	.	ENSOARG00000022815	15:68393813-68393922:-1	rRNA	5S ribosomal RNA	unknown	unknown	unknown	0	0	0	0	0	0
5S_rRNA/ENSOARG:22830	.	ENSOARG00000022830	15:17473845-17473949:+1	rRNA	5S ribosomal RNA	unknown	unknown	unknown	0	0	0	0	0	0
5S_rRNA/ENSOARG:22847	.	ENSOARG00000022847	7:53364606-53364688:+1	rRNA	5S ribosomal RNA	unknown	unknown	unknown	0	0	0	0	0	0
5S_rRNA/ENSOARG:22854	.	ENSOARG00000022854	26:43200979-43201089:-1	rRNA	5S ribosomal RNA	unknown	unknown	unknown	0	0	0	0	0	0
5S_rRNA/ENSOARG:22856	.	ENSOARG00000022856	5:13175069-13175169:+1	rRNA	5S ribosomal RNA	unknown	unknown	unknown	0	3.569	2.19188	3.479	1.558	0.80816
5S_rRNA/ENSOARG:22871	.	ENSOARG00000022871	2:147428167-147428287:+1	rRNA	5S ribosomal RNA	unknown	unknown	unknown	2.516	2.765	0.0987148	2.388	4.061	0.578989
5S_rRNA/ENSOARG:22872	.	ENSOARG00000022872	12:37974675-37974795:-1	rRNA	5S ribosomal RNA	unknown	unknown	unknown	0	0	0	0	0	0
5S_rRNA/ENSOARG:22886	.	ENSOARG00000022886	15:55941470-55941510:-1	rRNA	5S ribosomal RNA	unknown	unknown	unknown	0	0	0	0	0	0
5S_rRNA/ENSOARG:22896	.	ENSOARG00000022896	9:28122482-28122603:+1	rRNA	5S ribosomal RNA	unknown	unknown	unknown	0	0	0	0	0	0
5S_rRNA/ENSOARG:22902	.	ENSOARG00000022902	5:47526271-47526406:+1	rRNA	5S ribosomal RNA	unknown	unknown	unknown	0	0	0	0	1.472	1.30568
5S_rRNA/ENSOARG:22932	.	ENSOARG00000022932	2:23326981-23327078:-1	rRNA	5S ribosomal RNA	unknown	unknown	unknown	0	0	0	0	0	0
5S_rRNA/ENSOARG:22950	.	ENSOARG00000022950	15:28953962-28954069:-1	rRNA	5S ribosomal RNA	unknown	unknown	unknown	0	0	0	0	0	0
5S_rRNA/ENSOARG:22970	.	ENSOARG00000022970	16:20708739-20708866:-1	rRNA	5S ribosomal RNA	unknown	unknown	unknown	0	0	0	0	0	0
5S_rRNA/ENSOARG:22973	.	ENSOARG00000022973	23:22331451-22331566:-1	rRNA	5S ribosomal RNA	unknown	unknown	unknown	0	0	0	0	0	0
5S_rRNA/ENSOARG:23001	.	ENSOARG00000023001	3:170235230-170235327:+1	rRNA	5S ribosomal RNA	unknown	unknown	unknown	0	0	0	0	0	0
5S_rRNA/ENSOARG:23068	.	ENSOARG00000023068	7:48817640-48817752:-1	rRNA	5S ribosomal RNA	unknown	unknown	unknown	0	0	0	0	0	0
5S_rRNA/ENSOARG:23070	.	ENSOARG00000023070	3:196812245-196812362:+1	rRNA	5S ribosomal RNA	unknown	unknown	unknown	0	0	0	0	0	0
5S_rRNA/ENSOARG:23072	.	ENSOARG00000023072	X:63709341-63709475:+1	rRNA	5S ribosomal RNA	unknown	unknown	unknown	0	0	0	0	0	0
5S_rRNA/ENSOARG:23106	.	ENSOARG00000023106	11:15763696-15763779:-1	rRNA	5S ribosomal RNA	unknown	unknown	unknown	0	0	0	0	0	0
5S_rRNA/ENSOARG:23108	.	ENSOARG00000023108	9:16131702-16131829:+1	rRNA	5S ribosomal RNA	unknown	unknown	unknown	0	0	0	0	0	0
5S_rRNA/ENSOARG:23115	.	ENSOARG00000023115	3:193971341-193971450:+1	rRNA	5S ribosomal RNA	unknown	unknown	unknown	0	0	0	0	0	0
5S_rRNA/ENSOARG:23156	.	ENSOARG00000023156	5:72340537-72340643:-1	rRNA	5S ribosomal RNA	unknown	unknown	unknown	0	0	0	0	0	0
5S_rRNA/ENSOARG:23166	.	ENSOARG00000023166	5:31602847-31602952:-1	rRNA	5S ribosomal RNA	unknown	unknown	unknown	0	0	0	0	0	0
5S_rRNA/ENSOARG:23189	.	ENSOARG00000023189	2:121338386-121338493:+1	rRNA	5S ribosomal RNA	unknown	unknown	unknown	0	0	0	0	0	0
5S_rRNA/ENSOARG:23204	.	ENSOARG00000023204	9:43997876-43997984:-1	rRNA	5S ribosomal RNA	unknown	unknown	unknown	0	0	0	0	0	0
5S_rRNA/ENSOARG:23216	.	ENSOARG00000023216	4:114607975-114608087:-1	rRNA	5S ribosomal RNA	unknown	unknown	unknown	0	0	0	0	0	0
5S_rRNA/ENSOARG:23230	.	ENSOARG00000023230	18:54206065-54206182:+1	rRNA	5S ribosomal RNA	unknown	unknown	unknown	0	0	0	0	0	0
5S_rRNA/ENSOARG:23249	.	ENSOARG00000023249	15:1769122-1769240:-1	rRNA	5S ribosomal RNA	unknown	unknown	unknown	0	0	0	0	0	0
5S_rRNA/ENSOARG:23263	.	ENSOARG00000023263	X:62273861-62273971:+1	rRNA	5S ribosomal RNA	unknown	unknown	unknown	0	0	0	0	0	0
5S_rRNA/ENSOARG:23268	.	ENSOARG00000023268	11:19809497-19809594:-1	rRNA	5S ribosomal RNA	unknown	unknown	unknown	0	0	0	0	0	0
5S_rRNA/ENSOARG:23286	.	ENSOARG00000023286	20:5795906-5795946:+1	rRNA	5S ribosomal RNA	unknown	unknown	unknown	0	0	0	0	0	0
5S_rRNA/ENSOARG:23297	.	ENSOARG00000023297	18:56203217-56203335:-1	rRNA	5S ribosomal RNA	unknown	unknown	unknown	0	0	0	0	0	0
5S_rRNA/ENSOARG:23325	.	ENSOARG00000023325	X:7262661-7262780:-1	rRNA	5S ribosomal RNA	unknown	unknown	unknown	0	0	0	0	0	0
5S_rRNA/ENSOARG:23333	.	ENSOARG00000023333	2:4972153-4972263:-1	rRNA	5S ribosomal RNA	unknown	unknown	unknown	0	0	0	0	0	0
5S_rRNA/ENSOARG:23337	.	ENSOARG00000023337	16:19910118-19910246:-1	rRNA	5S ribosomal RNA	unknown	unknown	unknown	0	0	0	0	0	0
5S_rRNA/ENSOARG:23346	.	ENSOARG00000023346	8:49570852-49570970:+1	rRNA	5S ribosomal RNA	unknown	unknown	unknown	0	0	0	0	1.044	1.0314
5S_rRNA/ENSOARG:23377	.	ENSOARG00000023377	2:68772982-68773098:-1	rRNA	5S ribosomal RNA	unknown	unknown	unknown	0	0	0	0	0	0
5S_rRNA/ENSOARG:23378	.	ENSOARG00000023378	X:53895371-53895468:-1	rRNA	5S ribosomal RNA	unknown	unknown	unknown	0	0	0	0	0	0
5S_rRNA/ENSOARG:23401	.	ENSOARG00000023401	3:59640568-59640685:-1	rRNA	5S ribosomal RNA	unknown	unknown	unknown	12.17	1.99	2.13904	11.236	0	3.61306
5S_rRNA/ENSOARG:23411	.	ENSOARG00000023411	2:88055646-88055752:+1	rRNA	5S ribosomal RNA	unknown	unknown	unknown	0	0	0	0	0	0
5S_rRNA/ENSOARG:23414	.	ENSOARG00000023414	9:69173456-69173572:+1	rRNA	5S ribosomal RNA	unknown	unknown	unknown	0	0	0	0	0	0
5S_rRNA/ENSOARG:23416	.	ENSOARG00000023416	8:60596272-60596383:-1	rRNA	5S ribosomal RNA	unknown	unknown	unknown	0	0	0	0	0	0
5S_rRNA/ENSOARG:23439	.	ENSOARG00000023439	14:62336720-62336839:+1	rRNA	5S ribosomal RNA	unknown	unknown	unknown	0	0	0	0	0	0
5S_rRNA/ENSOARG:23504	.	ENSOARG00000023504	18:54311864-54311946:+1	rRNA	5S ribosomal RNA	unknown	unknown	unknown	0	0	0	0	0	0
5S_rRNA/ENSOARG:23537	.	ENSOARG00000023537	26:22095960-22096079:+1	rRNA	5S ribosomal RNA	unknown	unknown	unknown	0	0	0	0	0	0
5S_rRNA/ENSOARG:23546	.	ENSOARG00000023546	1:199472117-199472235:-1	rRNA	5S ribosomal RNA	unknown	unknown	unknown	0	0	0	0	0	0
5S_rRNA/ENSOARG:23557	.	ENSOARG00000023557	4:44019355-44019480:+1	rRNA	5S ribosomal RNA	unknown	unknown	unknown	0	0	0	0	0	0
5S_rRNA/ENSOARG:23578	.	ENSOARG00000023578	1:263533781-263533896:-1	rRNA	5S ribosomal RNA	unknown	unknown	unknown	0	0	0	0	0	0
5S_rRNA/ENSOARG:23594	.	ENSOARG00000023594	21:46461005-46461123:-1	rRNA	5S ribosomal RNA	unknown	unknown	unknown	0	0	0	0	0	0
5S_rRNA/ENSOARG:23622	.	ENSOARG00000023622	1:75422342-75422451:+1	rRNA	5S ribosomal RNA	unknown	unknown	unknown	0	0	0	0	0	0
5S_rRNA/ENSOARG:23659	.	ENSOARG00000023659	18:19488582-19488689:+1	rRNA	5S ribosomal RNA	unknown	unknown	unknown	0	0	0	0	0	0
5S_rRNA/ENSOARG:23667	.	ENSOARG00000023667	5:43699234-43699352:+1	rRNA	5S ribosomal RNA	unknown	unknown	unknown	0	0	0	0	0	0
5S_rRNA/ENSOARG:23679	.	ENSOARG00000023679	16:37411219-37411332:+1	rRNA	5S ribosomal RNA	unknown	unknown	unknown	0	0	0	0	0	0
5S_rRNA/ENSOARG:23691	.	ENSOARG00000023691	1:226932248-226932362:-1	rRNA	5S ribosomal RNA	unknown	unknown	unknown	8.837	3.789	1.03849	15.938	5.791	1.31857
5S_rRNA/ENSOARG:23738	.	ENSOARG00000023738	8:11466483-11466587:+1	rRNA	5S ribosomal RNA	unknown	unknown	unknown	0	0	0	0	0	0
5S_rRNA/ENSOARG:23774	.	ENSOARG00000023774	20:43157863-43157970:+1	rRNA	5S ribosomal RNA	unknown	unknown	unknown	0	0	0	0	0	0
5S_rRNA/ENSOARG:23792	.	ENSOARG00000023792	1:210907980-210908080:+1	rRNA	5S ribosomal RNA	unknown	unknown	unknown	0	0	0	0	0	0
5S_rRNA/ENSOARG:23806	.	ENSOARG00000023806	6:79425129-79425234:-1	rRNA	5S ribosomal RNA	unknown	unknown	unknown	0	0	0	0	0	0
5S_rRNA/ENSOARG:23815	.	ENSOARG00000023815	10:69541564-69541670:+1	rRNA	5S ribosomal RNA	unknown	unknown	unknown	0	0	0	0	0	0
5S_rRNA/ENSOARG:23820	.	ENSOARG00000023820	1:118932042-118932160:+1	rRNA	5S ribosomal RNA	unknown	unknown	unknown	0	0	0	0	0	0
5S_rRNA/ENSOARG:23836	.	ENSOARG00000023836	1:136520543-136520621:+1	rRNA	5S ribosomal RNA	unknown	unknown	unknown	0	0	0	0	0	0
5S_rRNA/ENSOARG:23847	.	ENSOARG00000023847	JH923167.1:2062-2181:-1	rRNA	5S ribosomal RNA	unknown	unknown	unknown	0	0	0	0	0	0
5S_rRNA/ENSOARG:23858	.	ENSOARG00000023858	5:37365809-37365930:-1	rRNA	5S ribosomal RNA	unknown	unknown	unknown	0	0	0	0	0	0
5S_rRNA/ENSOARG:23860	.	ENSOARG00000023860	7:85182293-85182413:-1	rRNA	5S ribosomal RNA	unknown	unknown	unknown	0	0	0	0	0	0
5S_rRNA/ENSOARG:23867	.	ENSOARG00000023867	2:111752165-111752283:-1	rRNA	5S ribosomal RNA	unknown	unknown	unknown	0	0	0	0	0	0
5S_rRNA/ENSOARG:23872	.	ENSOARG00000023872	6:48474834-48474952:-1	rRNA	5S ribosomal RNA	unknown	unknown	unknown	0	0	0	0	0	0
5S_rRNA/ENSOARG:23888	.	ENSOARG00000023888	6:44156405-44156486:-1	rRNA	5S ribosomal RNA	unknown	unknown	unknown	0	0	0	0	0	0
5S_rRNA/ENSOARG:23889	.	ENSOARG00000023889	8:54907205-54907287:+1	rRNA	5S ribosomal RNA	unknown	unknown	unknown	0	0	0	0	0	0
5S_rRNA/ENSOARG:23911	.	ENSOARG00000023911	1:183343776-183343825:-1	rRNA	5S ribosomal RNA	unknown	unknown	unknown	0	0	0	0	0	0
5S_rRNA/ENSOARG:23928	.	ENSOARG00000023928	1:143591564-143591682:+1	rRNA	5S ribosomal RNA	unknown	unknown	unknown	0	0	0	0	0	0
5S_rRNA/ENSOARG:23963	.	ENSOARG00000023963	9:250081-250198:+1	rRNA	5S ribosomal RNA	unknown	unknown	unknown	0	0	0	0	0	0
5S_rRNA/ENSOARG:24009	.	ENSOARG00000024009	2:48922677-48922795:+1	rRNA	5S ribosomal RNA	unknown	unknown	unknown	0	0	0	0	0	0
5S_rRNA/ENSOARG:24018	.	ENSOARG00000024018	6:62083406-62083535:+1	rRNA	5S ribosomal RNA	unknown	unknown	unknown	0	0	0	0	0	0
5S_rRNA/ENSOARG:24019	.	ENSOARG00000024019	12:35661464-35661581:-1	rRNA	5S ribosomal RNA	unknown	unknown	unknown	0	2.165	1.66221	1.246	1.097	0.0990311
5S_rRNA/ENSOARG:24028	.	ENSOARG00000024028	5:91135755-91135872:+1	rRNA	5S ribosomal RNA	unknown	unknown	unknown	0	0	0	0	0	0
5S_rRNA/ENSOARG:24036	.	ENSOARG00000024036	7:73896196-73896332:+1	rRNA	5S ribosomal RNA	unknown	unknown	unknown	0	0	0	0	0	0
5S_rRNA/ENSOARG:24041	.	ENSOARG00000024041	4:67436194-67436299:-1	rRNA	5S ribosomal RNA	unknown	unknown	unknown	0	0	0	0	0	0
5S_rRNA/ENSOARG:24062	.	ENSOARG00000024062	2:91845862-91845980:+1	rRNA	5S ribosomal RNA	unknown	unknown	unknown	0	0	0	0	0	0
5S_rRNA/ENSOARG:24073	.	ENSOARG00000024073	16:22213-22332:-1	rRNA	5S ribosomal RNA	unknown	unknown	unknown	0	0	0	0	0	0
5S_rRNA/ENSOARG:24108	.	ENSOARG00000024108	13:37799821-37799939:-1	rRNA	5S ribosomal RNA	unknown	unknown	unknown	3.936	0	2.30334	0	0.945	0.95977
5S_rRNA/ENSOARG:24113	.	ENSOARG00000024113	10:19303884-19304000:+1	rRNA	5S ribosomal RNA	unknown	unknown	unknown	0	0	0	0	0	0
5S_rRNA/ENSOARG:24127	.	ENSOARG00000024127	11:21442308-21442419:-1	rRNA	5S ribosomal RNA	unknown	unknown	unknown	0	2.825	1.93546	0	2.883	1.95717
5S_rRNA/ENSOARG:24162	.	ENSOARG00000024162	11:60798751-60798866:-1	rRNA	5S ribosomal RNA	unknown	unknown	unknown	0	0	0	1.292	0	1.19661
5S_rRNA/ENSOARG:24172	.	ENSOARG00000024172	5:91995448-91995562:-1	rRNA	5S ribosomal RNA	unknown	unknown	unknown	0	0	0	0	0	0
5S_rRNA/ENSOARG:24192	.	ENSOARG00000024192	1:5338200-5338317:-1	rRNA	5S ribosomal RNA	unknown	unknown	unknown	0	0	0	0	0	0
5S_rRNA/ENSOARG:24194	.	ENSOARG00000024194	12:72062220-72062329:-1	rRNA	5S ribosomal RNA	unknown	unknown	unknown	0	0	0	0	0	0
5S_rRNA/ENSOARG:24198	.	ENSOARG00000024198	1:40160784-40160902:+1	rRNA	5S ribosomal RNA	unknown	unknown	unknown	0	0	0	0	0	0
5S_rRNA/ENSOARG:24204	.	ENSOARG00000024204	8:53805628-53805746:+1	rRNA	5S ribosomal RNA	unknown	unknown	unknown	0	0	0	0	0	0
5S_rRNA/ENSOARG:24215	.	ENSOARG00000024215	2:40479408-40479542:-1	rRNA	5S ribosomal RNA	unknown	unknown	unknown	0	0	0	0	0	0
5S_rRNA/ENSOARG:24231	.	ENSOARG00000024231	26:36811657-36811771:-1	rRNA	5S ribosomal RNA	unknown	unknown	unknown	0	0	0	0	0	0
5S_rRNA/ENSOARG:24232	.	ENSOARG00000024232	26:36241633-36241723:-1	rRNA	5S ribosomal RNA	unknown	unknown	unknown	10.683	4.27	1.14854	5.659	4.301	0.329041
5S_rRNA/ENSOARG:24241	.	ENSOARG00000024241	1:235700178-235700288:+1	rRNA	5S ribosomal RNA	unknown	unknown	unknown	0	0	0	0	0	0
5S_rRNA/ENSOARG:24248	.	ENSOARG00000024248	14:42820556-42820670:+1	rRNA	5S ribosomal RNA	unknown	unknown	unknown	0	0	0	0	0	0
5S_rRNA/ENSOARG:24255	.	ENSOARG00000024255	5:64224631-64224763:+1	rRNA	5S ribosomal RNA	unknown	unknown	unknown	0	0	0	0	0	0
5S_rRNA/ENSOARG:24256	.	ENSOARG00000024256	8:56318641-56318741:+1	rRNA	5S ribosomal RNA	unknown	unknown	unknown	0	1.566	1.35952	0	3.139	2.04928
5S_rRNA/ENSOARG:24259	.	ENSOARG00000024259	2:78866246-78866356:-1	rRNA	5S ribosomal RNA	unknown	unknown	unknown	0	0	0	0	0	0
5S_rRNA/ENSOARG:24278	.	ENSOARG00000024278	2:147232447-147232563:-1	rRNA	5S ribosomal RNA	unknown	unknown	unknown	11.543	7.151	0.621833	13.447	15.606	0.200935
5S_rRNA/ENSOARG:24292	.	ENSOARG00000024292	21:42035065-42035195:+1	rRNA	5S ribosomal RNA	unknown	unknown	unknown	0	0	0	0	0	0
5S_rRNA/ENSOARG:24299	.	ENSOARG00000024299	15:58821760-58821877:-1	rRNA	5S ribosomal RNA	unknown	unknown	unknown	0	0	0	0	0	0
5S_rRNA/ENSOARG:24303	.	ENSOARG00000024303	20:17235434-17235540:-1	rRNA	5S ribosomal RNA	unknown	unknown	unknown	0	1.194	1.13356	0	0	0
5S_rRNA/ENSOARG:24311	.	ENSOARG00000024311	3:187951684-187951778:+1	rRNA	5S ribosomal RNA	unknown	unknown	unknown	0	0	0	0	0	0
5S_rRNA/ENSOARG:24330	.	ENSOARG00000024330	1:160687311-160687411:-1	rRNA	5S ribosomal RNA	unknown	unknown	unknown	0	1.344	1.22897	1.637	0	1.3989
5S_rRNA/ENSOARG:24375	.	ENSOARG00000024375	6:103732810-103732928:-1	rRNA	5S ribosomal RNA	unknown	unknown	unknown	0	0	0	0	0	0
5S_rRNA/ENSOARG:24391	.	ENSOARG00000024391	2:21948689-21948807:-1	rRNA	5S ribosomal RNA	unknown	unknown	unknown	0	0	0	0	0	0
5S_rRNA/ENSOARG:24435	.	ENSOARG00000024435	2:12877892-12878005:-1	rRNA	5S ribosomal RNA	unknown	unknown	unknown	0	0	0	0	0	0
5S_rRNA/ENSOARG:24500	.	ENSOARG00000024500	18:61665946-61666063:+1	rRNA	5S ribosomal RNA	unknown	unknown	unknown	0	0	0	0	0	0
5S_rRNA/ENSOARG:24528	.	ENSOARG00000024528	2:231364538-231364652:-1	rRNA	5S ribosomal RNA	unknown	unknown	unknown	0	0	0	0	1.168	1.11636
5S_rRNA/ENSOARG:24542	.	ENSOARG00000024542	21:28559652-28559765:-1	rRNA	5S ribosomal RNA	unknown	unknown	unknown	0	0	0	0	0	0
5S_rRNA/ENSOARG:24553	.	ENSOARG00000024553	7:14909787-14909902:+1	rRNA	5S ribosomal RNA	unknown	unknown	unknown	0	0	0	0	0	0
5S_rRNA/ENSOARG:24569	.	ENSOARG00000024569	2:83138491-83138609:-1	rRNA	5S ribosomal RNA	unknown	unknown	unknown	0	0	0	0	0	0
5S_rRNA/ENSOARG:24620	.	ENSOARG00000024620	20:8768282-8768396:-1	rRNA	5S ribosomal RNA	unknown	unknown	unknown	0	0	0	0	0	0
5S_rRNA/ENSOARG:24626	.	ENSOARG00000024626	26:21392563-21392663:+1	rRNA	5S ribosomal RNA	unknown	unknown	unknown	0	0	0	0	0	0
5S_rRNA/ENSOARG:24632	.	ENSOARG00000024632	22:24187891-24188010:+1	rRNA	5S ribosomal RNA	unknown	unknown	unknown	0	0	0	0	0	0
5S_rRNA/ENSOARG:24633	.	ENSOARG00000024633	24:23323009-23323126:+1	rRNA	5S ribosomal RNA	unknown	unknown	unknown	0	0	0	0	0	0
5S_rRNA/ENSOARG:24634	.	ENSOARG00000024634	1:171989713-171989835:-1	rRNA	5S ribosomal RNA	unknown	unknown	unknown	0	0	0	0	0	0
5S_rRNA/ENSOARG:24646	.	ENSOARG00000024646	20:16475287-16475401:+1	rRNA	5S ribosomal RNA	unknown	unknown	unknown	0	0	0	0	0	0
5S_rRNA/ENSOARG:24677	.	ENSOARG00000024677	25:43808751-43808862:-1	rRNA	5S ribosomal RNA	unknown	unknown	unknown	0	0	0	0	0	0
5S_rRNA/ENSOARG:24684	.	ENSOARG00000024684	3:174447773-174447907:+1	rRNA	5S ribosomal RNA	unknown	unknown	unknown	0	0	0	0	0	0
5S_rRNA/ENSOARG:24700	.	ENSOARG00000024700	12:11765649-11765767:+1	rRNA	5S ribosomal RNA	unknown	unknown	unknown	0	0	0	0	0	0
5S_rRNA/ENSOARG:24708	.	ENSOARG00000024708	23:57511118-57511240:-1	rRNA	5S ribosomal RNA	unknown	unknown	unknown	0	0	0	0	0	0
5S_rRNA/ENSOARG:24719	.	ENSOARG00000024719	11:48843311-48843428:+1	rRNA	5S ribosomal RNA	unknown	unknown	unknown	0	3.97	2.31325	0	5.088	2.60597
5S_rRNA/ENSOARG:24720	.	ENSOARG00000024720	1:253957272-253957381:-1	rRNA	5S ribosomal RNA	unknown	unknown	unknown	0	0	0	0	0	0
5S_rRNA/ENSOARG:24725	.	ENSOARG00000024725	24:4805804-4805912:+1	rRNA	5S ribosomal RNA	unknown	unknown	unknown	0	0	0	0	0	0
5S_rRNA/ENSOARG:24726	.	ENSOARG00000024726	25:1675640-1675759:+1	rRNA	5S ribosomal RNA	unknown	unknown	unknown	0	0	0	0	0	0
5S_rRNA/ENSOARG:24727	.	ENSOARG00000024727	13:58804326-58804439:-1	rRNA	5S ribosomal RNA	unknown	unknown	unknown	1.401	1.024	0.246426	0	1.057	1.04054
5S_rRNA/ENSOARG:24738	.	ENSOARG00000024738	3:137347049-137347165:-1	rRNA	5S ribosomal RNA	unknown	unknown	unknown	0	0	0	0	0	0
5S_rRNA/ENSOARG:24739	.	ENSOARG00000024739	8:28202567-28202695:-1	rRNA	5S ribosomal RNA	unknown	unknown	unknown	0	0	0	0	0.851	0.888305
5S_rRNA/ENSOARG:24745	.	ENSOARG00000024745	9:248459-248578:+1	rRNA	5S ribosomal RNA	unknown	unknown	unknown	0	0	0	0	0	0
5S_rRNA/ENSOARG:24775	.	ENSOARG00000024775	4:40701615-40701731:-1	rRNA	5S ribosomal RNA	unknown	unknown	unknown	0	0	0	0	0	0
5S_rRNA/ENSOARG:24780	.	ENSOARG00000024780	17:1074997-1075110:-1	rRNA	5S ribosomal RNA	unknown	unknown	unknown	4.405	2.175	0.767538	9.881	1.204	2.30362
5S_rRNA/ENSOARG:24784	.	ENSOARG00000024784	4:118736137-118736255:+1	rRNA	5S ribosomal RNA	unknown	unknown	unknown	0	0	0	0	0	0
5S_rRNA/ENSOARG:24787	.	ENSOARG00000024787	1:142696385-142696503:+1	rRNA	5S ribosomal RNA	unknown	unknown	unknown	0	0	0	0	0	0
5S_rRNA/ENSOARG:24796	.	ENSOARG00000024796	8:18175334-18175442:+1	rRNA	5S ribosomal RNA	unknown	unknown	unknown	0	0	0	0	0	0
5S_rRNA/ENSOARG:24805	.	ENSOARG00000024805	5:34821468-34821600:+1	rRNA	5S ribosomal RNA	unknown	unknown	unknown	0	0	0	0	0.775	0.827819
5S_rRNA/ENSOARG:24806	.	ENSOARG00000024806	3:153593732-153593849:-1	rRNA	5S ribosomal RNA	unknown	unknown	unknown	0	0	0	0	0	0
5S_rRNA/ENSOARG:24813	.	ENSOARG00000024813	2:110894555-110894671:-1	rRNA	5S ribosomal RNA	unknown	unknown	unknown	4.7	4.29	0.107694	2.689	4.163	0.48498
5S_rRNA/ENSOARG:24817	.	ENSOARG00000024817	3:215343597-215343719:-1	rRNA	5S ribosomal RNA	unknown	unknown	unknown	0	0	0	0	0	0
5S_rRNA/ENSOARG:24847	.	ENSOARG00000024847	7:52216495-52216617:-1	rRNA	5S ribosomal RNA	unknown	unknown	unknown	0	0	0	0	0	0
5S_rRNA/ENSOARG:24851	.	ENSOARG00000024851	2:159524385-159524493:+1	rRNA	5S ribosomal RNA	unknown	unknown	unknown	0	0	0	0	0	0
5S_rRNA/ENSOARG:24859	.	ENSOARG00000024859	5:82441381-82441472:-1	rRNA	5S ribosomal RNA	unknown	unknown	unknown	0	0	0	0	0	0
5S_rRNA/ENSOARG:24864	.	ENSOARG00000024864	20:44393122-44393231:+1	rRNA	5S ribosomal RNA	unknown	unknown	unknown	0	0	0	0	0	0
5S_rRNA/ENSOARG:24872	.	ENSOARG00000024872	7:90009024-90009128:-1	rRNA	5S ribosomal RNA	unknown	unknown	unknown	0	0	0	0	0	0
5S_rRNA/ENSOARG:24888	.	ENSOARG00000024888	12:63516199-63516308:-1	rRNA	5S ribosomal RNA	unknown	unknown	unknown	0	2.241	1.69644	0	6.914	2.98441
5S_rRNA/ENSOARG:24913	.	ENSOARG00000024913	3:54780466-54780581:+1	rRNA	5S ribosomal RNA	unknown	unknown	unknown	0	0	0	0	0	0
5S_rRNA/ENSOARG:24916	.	ENSOARG00000024916	X:69636342-69636455:+1	rRNA	5S ribosomal RNA	unknown	unknown	unknown	0	0	0	0	0	0
5S_rRNA/ENSOARG:24926	.	ENSOARG00000024926	24:7521851-7521935:+1	rRNA	5S ribosomal RNA	unknown	unknown	unknown	4.223	1.705	0.94925	0	0	0
5S_rRNA/ENSOARG:24943	.	ENSOARG00000024943	15:37394336-37394424:+1	rRNA	5S ribosomal RNA	unknown	unknown	unknown	0	0	0	0	0	0
5S_rRNA/ENSOARG:24986	.	ENSOARG00000024986	9:67199556-67199596:+1	rRNA	5S ribosomal RNA	unknown	unknown	unknown	0	0	0	0	0	0
5S_rRNA/ENSOARG:25003	.	ENSOARG00000025003	2:237406747-237406865:-1	rRNA	5S ribosomal RNA	unknown	unknown	unknown	10.007	3.634	1.24809	6.785	4.786	0.428131
5S_rRNA/ENSOARG:25004	.	ENSOARG00000025004	17:51961865-51961968:+1	rRNA	5S ribosomal RNA	unknown	unknown	unknown	0	0	0	0	0	0
5S_rRNA/ENSOARG:25009	.	ENSOARG00000025009	9:23637596-23637706:-1	rRNA	5S ribosomal RNA	unknown	unknown	unknown	0	2.492	1.80405	0	0	0
5S_rRNA/ENSOARG:25020	.	ENSOARG00000025020	4:112805452-112805582:-1	rRNA	5S ribosomal RNA	unknown	unknown	unknown	0	0	0	0	0	0
5S_rRNA/ENSOARG:25039	.	ENSOARG00000025039	20:46477511-46477623:-1	rRNA	5S ribosomal RNA	unknown	unknown	unknown	1.486	0	1.31383	4.482	4.556	0.0193443
5S_rRNA/ENSOARG:25082	.	ENSOARG00000025082	12:14159474-14159573:-1	rRNA	5S ribosomal RNA	unknown	unknown	unknown	0	0	0	0	1.589	1.37239
5S_rRNA/ENSOARG:25086	.	ENSOARG00000025086	10:77442201-77442318:+1	rRNA	5S ribosomal RNA	unknown	unknown	unknown	0	0	0	0	0	0
5S_rRNA/ENSOARG:25106	.	ENSOARG00000025106	3:100472265-100472387:-1	rRNA	5S ribosomal RNA	unknown	unknown	unknown	0	0	0	0	0	0
5S_rRNA/ENSOARG:25119	.	ENSOARG00000025119	7:48756030-48756148:-1	rRNA	5S ribosomal RNA	unknown	unknown	unknown	0	0	0	0	0	0
5S_rRNA/ENSOARG:25128	.	ENSOARG00000025128	4:88220727-88220839:-1	rRNA	5S ribosomal RNA	unknown	unknown	unknown	0	2.387	1.76001	0	1.198	1.13619
5S_rRNA/ENSOARG:25137	.	ENSOARG00000025137	7:60950066-60950174:-1	rRNA	5S ribosomal RNA	unknown	unknown	unknown	0	0	0	0	0	0
5S_rRNA/ENSOARG:25151	.	ENSOARG00000025151	8:77708805-77708913:+1	rRNA	5S ribosomal RNA	unknown	unknown	unknown	0	0	0	0	0	0
7SK/ENSOARG:21222	.	ENSOARG00000021222	7:15461273-15461573:-1	misc_RNA	7SK RNA	unknown	unknown	unknown	0	0	0	0	0	0
7SK/ENSOARG:21311	.	ENSOARG00000021311	1:89141588-89141883:-1	misc_RNA	7SK RNA	unknown	unknown	unknown	0	0.249	0.320773	0	0.256	0.328836
7SK/ENSOARG:21437	.	ENSOARG00000021437	14:2797439-2797720:+1	misc_RNA	7SK RNA	unknown	unknown	unknown	0	0	0	0	0	0
7SK/ENSOARG:21473	.	ENSOARG00000021473	21:27583493-27583807:+1	misc_RNA	7SK RNA	unknown	unknown	unknown	0	0	0	0	0	0
7SK/ENSOARG:21490	.	ENSOARG00000021490	17:11446293-11446607:-1	misc_RNA	7SK RNA	unknown	unknown	unknown	0	0.223	0.290424	0	0.221	0.288063
7SK/ENSOARG:21590	.	ENSOARG00000021590	16:55194514-55194820:+1	misc_RNA	7SK RNA	unknown	unknown	unknown	0	0	0	0	0	0
7SK/ENSOARG:21599	.	ENSOARG00000021599	9:157273-157482:-1	misc_RNA	7SK RNA	unknown	unknown	unknown	0	0	0	0	0	0
7SK/ENSOARG:21605	.	ENSOARG00000021605	X:69658583-69658864:-1	misc_RNA	7SK RNA	unknown	unknown	unknown	0	0	0	0	0	0
7SK/ENSOARG:21622	.	ENSOARG00000021622	1:72028584-72028859:-1	misc_RNA	7SK RNA	unknown	unknown	unknown	0	0	0	0	0	0
7SK/ENSOARG:21732	.	ENSOARG00000021732	4:7368746-7369091:+1	misc_RNA	7SK RNA	unknown	unknown	unknown	0	0	0	0	0	0
7SK/ENSOARG:21733	.	ENSOARG00000021733	2:180477095-180477361:+1	misc_RNA	7SK RNA	unknown	unknown	unknown	0	0	0	0	0	0
7SK/ENSOARG:21750	.	ENSOARG00000021750	1:254811146-254811478:+1	misc_RNA	7SK RNA	unknown	unknown	unknown	0	0	0	0	0	0
7SK/ENSOARG:21755	.	ENSOARG00000021755	8:76201610-76201918:-1	misc_RNA	7SK RNA	unknown	unknown	unknown	0	0	0	0	0	0
7SK/ENSOARG:21802	.	ENSOARG00000021802	2:81450820-81451168:-1	misc_RNA	7SK RNA	unknown	unknown	unknown	0	0	0	0	0	0
7SK/ENSOARG:21870	.	ENSOARG00000021870	17:27998305-27998651:-1	misc_RNA	7SK RNA	unknown	unknown	unknown	0	0	0	0	0	0
7SK/ENSOARG:21909	.	ENSOARG00000021909	20:27583586-27583911:+1	misc_RNA	7SK RNA	unknown	unknown	unknown	0.856	1.208	0.250543	1.476	1.826	0.19075
7SK/ENSOARG:21931	.	ENSOARG00000021931	17:64907769-64908077:+1	misc_RNA	7SK RNA	unknown	unknown	unknown	0	0	0	0	0	0
7SK/ENSOARG:21971	.	ENSOARG00000021971	4:62116719-62117051:+1	misc_RNA	7SK RNA	unknown	unknown	unknown	0	0	0	0	0	0
7SK/ENSOARG:21999	.	ENSOARG00000021999	1:186080682-186081067:+1	misc_RNA	7SK RNA	unknown	unknown	unknown	0	0	0	0	0	0
7SK/ENSOARG:22069	.	ENSOARG00000022069	8:42157753-42158081:-1	misc_RNA	7SK RNA	unknown	unknown	unknown	0	0	0	0	0	0
7SK/ENSOARG:22073	.	ENSOARG00000022073	4:2247614-2247930:+1	misc_RNA	7SK RNA	unknown	unknown	unknown	0	0.309	0.388465	0	0.453	0.539035
7SK/ENSOARG:22162	.	ENSOARG00000022162	1:227725235-227725510:+1	misc_RNA	7SK RNA	unknown	unknown	unknown	0	0	0	0	0	0
7SK/ENSOARG:22194	.	ENSOARG00000022194	20:22249124-22249453:-1	misc_RNA	7SK RNA	unknown	unknown	unknown	0	0	0	0	0.002	0.00288251
7SK/ENSOARG:22219	.	ENSOARG00000022219	4:43585193-43585497:+1	misc_RNA	7SK RNA	unknown	unknown	unknown	0	0	0	0	0	0
7SK/ENSOARG:22393	.	ENSOARG00000022393	2:75383445-75383743:-1	misc_RNA	7SK RNA	unknown	unknown	unknown	0	0	0	0	0	0
7SK/ENSOARG:22405	.	ENSOARG00000022405	12:37613720-37613912:+1	misc_RNA	7SK RNA	unknown	unknown	unknown	0	0	0	0	0	0
7SK/ENSOARG:22425	.	ENSOARG00000022425	13:75893601-75893896:-1	misc_RNA	7SK RNA	unknown	unknown	unknown	0	0	0	0	0	0
7SK/ENSOARG:22439	.	ENSOARG00000022439	1:91376062-91376364:-1	misc_RNA	7SK RNA	unknown	unknown	unknown	0	0.354	0.437228	0	0.586	0.665393
7SK/ENSOARG:22466	.	ENSOARG00000022466	5:20510706-20511039:-1	misc_RNA	7SK RNA	unknown	unknown	unknown	0	0.41	0.495695	0	0	0
7SK/ENSOARG:22470	.	ENSOARG00000022470	6:88357887-88358219:+1	misc_RNA	7SK RNA	unknown	unknown	unknown	0	0	0	0	0	0
7SK/ENSOARG:22483	.	ENSOARG00000022483	JH924824.1:1005-1310:-1	misc_RNA	7SK RNA	unknown	unknown	unknown	0	0	0	0	0	0
7SK/ENSOARG:22533	.	ENSOARG00000022533	8:4655255-4655560:-1	misc_RNA	7SK RNA	unknown	unknown	unknown	0	0	0	0	0	0
7SK/ENSOARG:22569	.	ENSOARG00000022569	3:55291666-55291987:+1	misc_RNA	7SK RNA	unknown	unknown	unknown	0	0	0	0	0	0
7SK/ENSOARG:22578	.	ENSOARG00000022578	11:32534783-32535116:-1	misc_RNA	7SK RNA	unknown	unknown	unknown	0	0	0	0	0	0
7SK/ENSOARG:22616	.	ENSOARG00000022616	AMGL01120496.1:372-666:+1	misc_RNA	7SK RNA	unknown	unknown	unknown	0	0	0	0	0	0
7SK/ENSOARG:22627	.	ENSOARG00000022627	8:62801570-62801844:-1	misc_RNA	7SK RNA	unknown	unknown	unknown	0	0	0	0	0	0
7SK/ENSOARG:22638	.	ENSOARG00000022638	23:24484211-24484507:-1	misc_RNA	7SK RNA	unknown	unknown	unknown	0	0	0	0	0	0
7SK/ENSOARG:22692	.	ENSOARG00000022692	10:53295513-53295829:-1	misc_RNA	7SK RNA	unknown	unknown	unknown	0	0	0	0	0	0
7SK/ENSOARG:22717	.	ENSOARG00000022717	19:56175474-56175769:+1	misc_RNA	7SK RNA	unknown	unknown	unknown	0	0	0	0	0	0
7SK/ENSOARG:22836	.	ENSOARG00000022836	22:15083834-15084152:-1	misc_RNA	7SK RNA	unknown	unknown	unknown	0	0	0	0	0	0
7SK/ENSOARG:22851	.	ENSOARG00000022851	3:39151706-39152005:-1	misc_RNA	7SK RNA	unknown	unknown	unknown	0	0	0	0	0	0
7SK/ENSOARG:22954	.	ENSOARG00000022954	21:48966233-48966533:+1	misc_RNA	7SK RNA	unknown	unknown	unknown	0.167	0.351	0.211223	0.163	0.317	0.179404
7SK/ENSOARG:22955	.	ENSOARG00000022955	4:86174103-86174470:+1	misc_RNA	7SK RNA	unknown	unknown	unknown	0	0	0	0	0	0
7SK/ENSOARG:22994	.	ENSOARG00000022994	3:204029576-204029818:+1	misc_RNA	7SK RNA	unknown	unknown	unknown	0	0	0	0	0	0
7SK/ENSOARG:23002	.	ENSOARG00000023002	1:97748693-97748976:-1	misc_RNA	7SK RNA	unknown	unknown	unknown	0.183	0.401	0.244007	0.704	0.413	0.270164
7SK/ENSOARG:23039	.	ENSOARG00000023039	5:37210960-37211228:-1	misc_RNA	7SK RNA	unknown	unknown	unknown	10.421	8.293	0.297473	11.775	10.532	0.147681
7SK/ENSOARG:23040	.	ENSOARG00000023040	4:38288191-38288513:+1	misc_RNA	7SK RNA	unknown	unknown	unknown	0	0	0	0	0	0
7SK/ENSOARG:23162	.	ENSOARG00000023162	1:112088014-112088320:+1	misc_RNA	7SK RNA	unknown	unknown	unknown	10.308	16.148	0.600697	10.974	16.096	0.513754
7SK/ENSOARG:23183	.	ENSOARG00000023183	2:177193444-177193514:-1	misc_RNA	7SK RNA	unknown	unknown	unknown	0	0	0	0	0	0
7SK/ENSOARG:23200	.	ENSOARG00000023200	17:50144496-50144814:-1	misc_RNA	7SK RNA	unknown	unknown	unknown	0	0	0	0	0	0
7SK/ENSOARG:23207	.	ENSOARG00000023207	2:213092038-213092366:+1	misc_RNA	7SK RNA	unknown	unknown	unknown	0	0	0	0	0	0
7SK/ENSOARG:23222	.	ENSOARG00000023222	1:203315931-203316009:-1	misc_RNA	7SK RNA	unknown	unknown	unknown	0	0	0	0	0	0
7SK/ENSOARG:23292	.	ENSOARG00000023292	15:58266311-58266601:-1	misc_RNA	7SK RNA	unknown	unknown	unknown	0	0	0	0	0	0
7SK/ENSOARG:23341	.	ENSOARG00000023341	1:38267539-38267795:+1	misc_RNA	7SK RNA	unknown	unknown	unknown	2.761	3.559	0.277601	2.511	4.701	0.699333
7SK/ENSOARG:23402	.	ENSOARG00000023402	7:67049497-67049790:-1	misc_RNA	7SK RNA	unknown	unknown	unknown	0	0	0	0	0	0
7SK/ENSOARG:23430	.	ENSOARG00000023430	11:56743077-56743397:+1	misc_RNA	7SK RNA	unknown	unknown	unknown	0.448	1.957	1.03007	0	1.186	1.12829
7SK/ENSOARG:23431	.	ENSOARG00000023431	8:5591552-5591846:-1	misc_RNA	7SK RNA	unknown	unknown	unknown	0	3.106	2.03773	0	3.578	2.19472
7SK/ENSOARG:23457	.	ENSOARG00000023457	1:143980671-143980941:+1	misc_RNA	7SK RNA	unknown	unknown	unknown	0	0	0	0	0	0
7SK/ENSOARG:23479	.	ENSOARG00000023479	12:67501056-67501362:+1	misc_RNA	7SK RNA	unknown	unknown	unknown	0	0	0	0	0	0
7SK/ENSOARG:23538	.	ENSOARG00000023538	4:69377086-69377371:-1	misc_RNA	7SK RNA	unknown	unknown	unknown	0	0	0	0	0	0
7SK/ENSOARG:23640	.	ENSOARG00000023640	X:105706870-105707183:-1	misc_RNA	7SK RNA	unknown	unknown	unknown	5.864	5.115	0.166697	4.984	4.733	0.0618199
7SK/ENSOARG:23690	.	ENSOARG00000023690	3:27135562-27135903:+1	misc_RNA	7SK RNA	unknown	unknown	unknown	0	0	0	0	0	0
7SK/ENSOARG:23707	.	ENSOARG00000023707	1:52285552-52285830:+1	misc_RNA	7SK RNA	unknown	unknown	unknown	0	0	0	0	0	0
7SK/ENSOARG:23715	.	ENSOARG00000023715	20:25015205-25015535:+1	misc_RNA	7SK RNA	unknown	unknown	unknown	38.665	54634	10.4277	28.617	54540.2	10.8467
7SK/ENSOARG:23797	.	ENSOARG00000023797	1:96035317-96035573:+1	misc_RNA	7SK RNA	unknown	unknown	unknown	0	0	0	0	0	0
7SK/ENSOARG:23803	.	ENSOARG00000023803	11:50541186-50541511:-1	misc_RNA	7SK RNA	unknown	unknown	unknown	0	0	0	0	0	0
7SK/ENSOARG:23838	.	ENSOARG00000023838	1:210812759-210813012:-1	misc_RNA	7SK RNA	unknown	unknown	unknown	0	0	0	0	0	0
7SK/ENSOARG:24023	.	ENSOARG00000024023	X:35558788-35559117:-1	misc_RNA	7SK RNA	unknown	unknown	unknown	0	0	0	0	0	0
7SK/ENSOARG:24089	.	ENSOARG00000024089	1:259110807-259111114:-1	misc_RNA	7SK RNA	unknown	unknown	unknown	0	0	0	0	0	0
7SK/ENSOARG:24118	.	ENSOARG00000024118	26:28174861-28175186:+1	misc_RNA	7SK RNA	unknown	unknown	unknown	0	0	0	0	0	0
7SK/ENSOARG:24187	.	ENSOARG00000024187	2:120163020-120163345:-1	misc_RNA	7SK RNA	unknown	unknown	unknown	0	0	0	0	0	0
7SK/ENSOARG:24200	.	ENSOARG00000024200	6:100813735-100813823:-1	misc_RNA	7SK RNA	unknown	unknown	unknown	0	0	0	0	0	0
7SK/ENSOARG:24223	.	ENSOARG00000024223	1:100929595-100929802:-1	misc_RNA	7SK RNA	unknown	unknown	unknown	0	0.844	0.882839	0	1.508	1.32654
7SK/ENSOARG:24284	.	ENSOARG00000024284	13:23719372-23719462:+1	misc_RNA	7SK RNA	unknown	unknown	unknown	0	0	0	0	0	0
7SK/ENSOARG:24319	.	ENSOARG00000024319	3:191360302-191360632:-1	misc_RNA	7SK RNA	unknown	unknown	unknown	0	0	0	0	0	0
7SK/ENSOARG:24329	.	ENSOARG00000024329	9:4580856-4581156:+1	misc_RNA	7SK RNA	unknown	unknown	unknown	0	0	0	0	0	0
7SK/ENSOARG:24341	.	ENSOARG00000024341	7:97485891-97486122:+1	misc_RNA	7SK RNA	unknown	unknown	unknown	0	0	0	0	0	0
7SK/ENSOARG:24367	.	ENSOARG00000024367	1:185029498-185029637:-1	misc_RNA	7SK RNA	unknown	unknown	unknown	0	0	0	0	0	0
7SK/ENSOARG:24389	.	ENSOARG00000024389	23:45307957-45308288:+1	misc_RNA	7SK RNA	unknown	unknown	unknown	0	0	0	0	0	0
7SK/ENSOARG:24446	.	ENSOARG00000024446	3:204698970-204699293:+1	misc_RNA	7SK RNA	unknown	unknown	unknown	0.586	0.758	0.148542	0.415	0.712	0.274881
7SK/ENSOARG:24452	.	ENSOARG00000024452	23:23275229-23275556:+1	misc_RNA	7SK RNA	unknown	unknown	unknown	0	0	0	0	0	0
7SK/ENSOARG:24482	.	ENSOARG00000024482	JH922955.1:896-1134:-1	misc_RNA	7SK RNA	unknown	unknown	unknown	0	0	0	0	0	0
7SK/ENSOARG:24504	.	ENSOARG00000024504	21:19608077-19608326:+1	misc_RNA	7SK RNA	unknown	unknown	unknown	0	0	0	0	0	0
7SK/ENSOARG:24600	.	ENSOARG00000024600	8:45734612-45734928:+1	misc_RNA	7SK RNA	unknown	unknown	unknown	0	0	0	0	0	0
7SK/ENSOARG:24617	.	ENSOARG00000024617	24:33638171-33638316:-1	misc_RNA	7SK RNA	unknown	unknown	unknown	0.859	2.966	1.09316	2.433	2.88	0.176587
7SK/ENSOARG:24622	.	ENSOARG00000024622	22:29771539-29771829:+1	misc_RNA	7SK RNA	unknown	unknown	unknown	0	0.254	0.326537	0	0	0
7SK/ENSOARG:24639	.	ENSOARG00000024639	JH922256.1:4677-4983:+1	misc_RNA	7SK RNA	unknown	unknown	unknown	0	0	0	0	0	0
7SK/ENSOARG:24676	.	ENSOARG00000024676	4:101379969-101380251:+1	misc_RNA	7SK RNA	unknown	unknown	unknown	0	0	0	0	0	0
7SK/ENSOARG:24815	.	ENSOARG00000024815	19:13493109-13493365:-1	misc_RNA	7SK RNA	unknown	unknown	unknown	0	0	0	0	0	0
7SK/ENSOARG:24826	.	ENSOARG00000024826	2:46637684-46637964:-1	misc_RNA	7SK RNA	unknown	unknown	unknown	0	0	0	0	0	0
7SK/ENSOARG:24894	.	ENSOARG00000024894	22:15156968-15157261:-1	misc_RNA	7SK RNA	unknown	unknown	unknown	0	0	0	0	0	0
7SK/ENSOARG:24936	.	ENSOARG00000024936	7:91620906-91621238:-1	misc_RNA	7SK RNA	unknown	unknown	unknown	0	0	0	0	0	0
7SK/ENSOARG:24937	.	ENSOARG00000024937	1:133417152-133417515:-1	misc_RNA	7SK RNA	unknown	unknown	unknown	0	0	0	0	0	0
7SK/ENSOARG:24964	.	ENSOARG00000024964	22:15520430-15520667:+1	misc_RNA	7SK RNA	unknown	unknown	unknown	0	0	0	0	0	0
7SK/ENSOARG:24973	.	ENSOARG00000024973	1:137865370-137865474:+1	misc_RNA	7SK RNA	unknown	unknown	unknown	0	0	0	0	0	0
7SK/ENSOARG:24999	.	ENSOARG00000024999	17:51041325-51041638:+1	misc_RNA	7SK RNA	unknown	unknown	unknown	0.936	2.094	0.676394	0.504	2.229	1.10228
7SK/ENSOARG:25089	.	ENSOARG00000025089	9:33828735-33829037:-1	misc_RNA	7SK RNA	unknown	unknown	unknown	0	0	0	0	0	0
A1BG	A1B | ABG | C44 | GAB | HYST2477 | ZNF837	ENSOARG00000003842	14:62547954-62551622:-1	protein_coding	alpha-1-B glycoprotein	protein binding (GO:0005515)	unknown	blood microparticle (GO:0072562) | extracellular space (GO:0005615) | extracellular region (GO:0005576) | extracellular exosome (GO:0070062)	0.263	0.116	0.178518	0.092	0.033	0.0801326
A1CF	1810073H04Rik | A1cft | ACF | ACF64 | ACF65 | APOBEC1CF | ASP | Acf | Apobec-1 | acf | acf64 | acf65 | apobec1cf | asp	ENSOARG00000013695	22:8256240-8318071:+1	protein_coding	APOBEC1 complementation factor	protein binding (GO:0005515) | nucleic acid binding (GO:0003676) | nucleotide binding (GO:0000166)	mRNA modification (GO:0016556) | mRNA localization resulting in posttranscriptional regulation of gene expression (GO:0010609) | cytidine to uridine editing (GO:0016554)	nucleus (GO:0005634) | cytoplasm (GO:0005737)	0	0	0	0	0	0
A2M	A2MAC1 | A2MD | A2m1 | A2maa | A2mb | A2mp | CD109 | CPAMD5 | Edd | FWP007 | Mam | S863-7 | a2mb | cpamd5 | endod | endodermin | fwp007 | s863-7	ENSOARG00000000950	3:205464543-205535076:+1	protein_coding	alpha-2-macroglobulin	interleukin-1 binding (GO:0019966) | protein binding (GO:0005515) | endopeptidase inhibitor activity (GO:0004866) | receptor binding (GO:0005102) | enzyme binding (GO:0019899) | interleukin-8 binding (GO:0019959) | calcium-dependent protein binding (GO:0048306) | tumor necrosis factor binding (GO:0043120) | serine-type endopeptidase inhibitor activity (GO:0004867) | growth factor binding (GO:0019…	negative regulation of endopeptidase activity (GO:0010951) | stem cell differentiation (GO:0048863) | negative regulation of complement activation, lectin pathway (GO:0001869)	blood microparticle (GO:0072562) | extracellular space (GO:0005615) | extracellular exosome (GO:0070062) | extracellular region (GO:0005576)	3.312	1.936	0.554505	2.238	1.715	0.254151
A2ML1	CPAMD9 | Panza | RGD1565709	ENSOARG00000001682	3:205801838-205853818:-1	protein_coding	alpha-2-macroglobulin like 1	peptidase inhibitor activity (GO:0030414) | endopeptidase inhibitor activity (GO:0004866)	regulation of endopeptidase activity (GO:0052548) | negative regulation of endopeptidase activity (GO:0010951)	extracellular space (GO:0005615) | extracellular exosome (GO:0070062) | extracellular region (GO:0005576)	0.011	0.019	0.0113711	0.021	0.017	0.00566319
A4GALT	A14GALT | A4GALT1 | Gb3 | Gb3S | P(k) | P1 | P1PK | PK	ENSOARG00000019031	3:217563950-217565264:-1	protein_coding	alpha 1,4-galactosyltransferase	galactosyltransferase activity (GO:0008378) | toxic substance binding (GO:0015643) | lactosylceramide 4-alpha-galactosyltransferase activity (GO:0050512)	plasma membrane organization (GO:0007009) | globoside biosynthetic process (GO:0001576)	membrane (GO:0016020) | extracellular exosome (GO:0070062)	0.07	0	0.0976108	0.147	0.208	0.0747551
A4GNT	ALPHA4GNT | AV080780 | Alpha4gnt | Gm798 | alpha4GnT	ENSOARG00000007627	1:249075546-249080272:+1	protein_coding	alpha-1,4-N-acetylglucosaminyltransferase	acetylglucosaminyltransferase activity (GO:0008375)	glycoprotein biosynthetic process (GO:0009101) | negative regulation of epithelial cell proliferation (GO:0050680) | protein O-linked glycosylation (GO:0006493)	unknown	0	0	0	0	0	0
AAAS	AAA | AAASb | ADRACALA | ADRACALIN | ALADIN | Aladin | D030041N15Rik | GL003 | aladin | zgc:85873	ENSOARG00000016526	3:133035506-133049482:+1	protein_coding	aladin WD repeat nucleoporin	protein binding (GO:0005515)	fertilization (GO:0009566) | learning (GO:0007612) | nucleocytoplasmic transport (GO:0006913)	centrosome (GO:0005813) | nuclear pore (GO:0005643) | nucleus (GO:0005634) | cytoplasm (GO:0005737) | membrane (GO:0016020) | nucleoplasm (GO:0005654) | nuclear membrane (GO:0031965)	17.361	9.233	0.843415	9.825	6.168	0.594724
AACS	2210408B16Rik | ACSF1 | QccE-14415 | QflA-13650 | SUR-5 | SUR5 | sur-5 | zgc:56105	ENSOARG00000017489	17:50317822-50370677:-1	protein_coding	acetoacetyl-CoA synthetase	protein binding (GO:0005515) | acetoacetate-CoA ligase activity (GO:0030729) | catalytic activity (GO:0003824)	metabolic process (GO:0008152) | lipid metabolic process (GO:0006629)	unknown	24.377	12.539	0.9064	15.069	9.803	0.572848
AADAC	5033417E09Rik | AADACL2 | AI265437 | Aada | CES5A1 | DAC	ENSOARG00000003815	1:234266541-234289075:-1	protein_coding	arylacetamide deacetylase	deacetylase activity (GO:0019213) | carboxylic ester hydrolase activity (GO:0052689) | hydrolase activity (GO:0016787) | triglyceride lipase activity (GO:0004806) | serine hydrolase activity (GO:0017171)	positive regulation of triglyceride catabolic process (GO:0010898) | metabolic process (GO:0008152)	integral component of membrane (GO:0016021) | endoplasmic reticulum membrane (GO:0005789)	0.072	0	0.100305	0.149	0.042	0.141024
AADACL3	Gm435 | RGD1563257	ENSOARG00000011723	12:52797580-52808130:-1	protein_coding	arylacetamide deacetylase like 3	carboxylic ester hydrolase activity (GO:0052689) | hydrolase activity (GO:0016787)	metabolic process (GO:0008152)	integral component of membrane (GO:0016021)	2.499	2.064	0.191526	2.434	1.614	0.393631
AADAT	AI875679 | Aadt | KAT2 | KATII | Kat2 | kat2 | katii | mKat-2	ENSOARG00000015452	2:109929429-109985401:+1	protein_coding	aminoadipate aminotransferase	protein homodimerization activity (GO:0042803) | pyridoxal phosphate binding (GO:0030170) | kynurenine-oxoglutarate transaminase activity (GO:0016212) | 2-aminoadipate transaminase activity (GO:0047536) | catalytic activity (GO:0003824)	glutamate metabolic process (GO:0006536) | 2-oxoglutarate metabolic process (GO:0006103) | kynurenine metabolic process (GO:0070189) | biosynthetic process (GO:0009058)	mitochondrion (GO:0005739)	6.639	4.289	0.530389	4.395	3.595	0.231558
AAED1	1110018J18Rik | AI849003 | C1H9orf21 | C8H9orf21 | C9ORF21 | C9orf21 | CA093 | CZH9orf21 | c9orf21 | fmHP | si:ch73-368o13.2	ENSOARG00000008415	2:29336823-29350494:+1	protein_coding	AhpC/TSA antioxidant enzyme domain containing 1	antioxidant activity (GO:0016209) | oxidoreductase activity (GO:0016491)	oxidation-reduction process (GO:0055114)	unknown	8.034	5.697	0.43185	5.186	4.512	0.166431
AAGAB	2310007F21Rik | KPPP1 | P34 | PPKP1 | PPKP1A | p34 | wu:fa20c02 | zgc:92663	ENSOARG00000018291	7:13809656-13881272:-1	protein_coding	alpha- and gamma-adaptin binding protein	protein binding (GO:0005515)	unknown	cytoplasm (GO:0005737) | nucleoplasm (GO:0005654)	15.809	11.288	0.451984	15.456	11.009	0.454498
AAK1	5530400K14Rik | 9630042K20 | AU067724 | AU067726 | BC028270 | C79663 | D6Ertd245e | HMT2 | R75501 | RGD1563580 | mKIAA1048	ENSOARG00000019784	3:38594968-38747433:+1	protein_coding	AP2 associated kinase 1	ATP binding (GO:0005524) | protein binding (GO:0005515) | protein tyrosine kinase activity (GO:0004713) | transferase activity, transferring phosphorus-containing groups (GO:0016772) | AP-2 adaptor complex binding (GO:0035612) | protein kinase activity (GO:0004672) | Notch binding (GO:0005112)	positive regulation of Notch signaling pathway (GO:0045747) | regulation of clathrin-mediated endocytosis (GO:2000369) | protein phosphorylation (GO:0006468) | protein stabilization (GO:0050821) | regulation of protein localization (GO:0032880)	unknown	10.505	4.446	1.07899	7.122	3.423	0.87681
AAMDC	1810020D17Rik | 1810037D19Rik | C11H11orf67 | C11orf67 | C14H11orf67 | C1H11ORF67 | C29H11orf67 | C3H11orf67 | CK067 | LI2 | PTD015 | RGD1561459 | c11orf67 | zgc:112239	ENSOARG00000006824	21:17543520-17565432:-1	protein_coding	adipogenesis associated, Mth938 domain containing	protein binding (GO:0005515)	unknown	unknown	50.998	16.737	1.55169	29.937	13.52	1.09129
AAMP	AU040907 | Aamp-rs | zgc:85939 | zgc:92640	ENSOARG00000019500	2:219280564-219285647:-1	protein_coding	angio associated migratory cell protein	protein binding (GO:0005515)	unknown	unknown	28.663	17.035	0.717865	30.399	18.311	0.701296
AANAT	AA-NAT | AANAT1 | DSPS | Nat-2 | Nat4 | SNAT | Snat | VT-AANAT | aanat-b | aanat1 | aanat1a | nat4 | snat	ENSOARG00000007161	11:54294033-54295283:-1	protein_coding	serotonin N-acetyltransferase	N-acetyltransferase activity (GO:0008080)	metabolic process (GO:0008152)	unknown	0.118	0.198	0.0997077	0.463	0.295	0.175978
AAR2	0610011L14Rik | C13H20orf4 | C1H20orf4 | C20H20ORF4 | C20orf4 | C24H20orf4 | C5H20orf4 | CGI-23 | RGD1311066 | c20orf4 | ct004 | im:7153138 | zgc:92018	ENSOARG00000015597	13:64929666-64945564:+1	protein_coding	AAR2 splicing factor homolog	unknown	unknown	unknown	7.481	3.367	0.957592	8.451	4.366	0.81662
AARD	A5D3 | AV328152 | C14H8orf85 | C8orf85	ENSOARG00000010299	9:60205437-60210026:-1	protein_coding	alanine and arginine rich domain containing protein	unknown	unknown	unknown	0	0	0	0	0	0
AARS	AI316495 | AlaRS | C76919 | CMT2N | EIEE29 | Fibulin-7 | im:7146712 | si:ch211-223o1.6 | sti | syac | wu:fc48h07 | zgc:113920	ENSOARG00000005286	14:1177773-1196812:+1	protein_coding	alanyl-tRNA synthetase	aminoacyl-tRNA editing activity (GO:0002161) | RNA binding (GO:0003723) | protein binding (GO:0005515) | nucleic acid binding (GO:0003676) | alanine-tRNA ligase activity (GO:0004813) | aminoacyl-tRNA ligase activity (GO:0004812) | nucleotide binding (GO:0000166) | tRNA binding (GO:0000049) | ATP binding (GO:0005524) | ligase activity, forming aminoacyl-tRNA and related compounds (GO:0016876) | me…	cellular response to unfolded protein (GO:0034620) | neuromuscular process controlling balance (GO:0050885) | neuromuscular process (GO:0050905) | tRNA aminoacylation (GO:0043039) | cerebellar Purkinje cell layer development (GO:0021680) | skin development (GO:0043588) | protein folding (GO:0006457) | endoplasmic reticulum unfolded protein response (GO:0030968) | hair follicle development (GO:000…	cytoplasm (GO:0005737) | membrane (GO:0016020) | extracellular exosome (GO:0070062)	55.456	35.041	0.647488	33.106	23.123	0.499616
AARS2	AARS | AARSL | Aarsl | AlaRS | COXPD8 | Gm89 | LKENP | MT-ALARS | MTALARS | aarsl | im:7141191 | mt-alars | mtalars | si:dkey-240e12.1	ENSOARG00000009761	20:17878009-17889810:-1	protein_coding	alanyl-tRNA synthetase 2, mitochondrial	ATP binding (GO:0005524) | nucleic acid binding (GO:0003676) | alanine-tRNA ligase activity (GO:0004813) | ligase activity, forming aminoacyl-tRNA and related compounds (GO:0016876) | nucleotide binding (GO:0000166)	mitochondrial respiratory chain complex assembly (GO:0033108) | alanyl-tRNA aminoacylation (GO:0006419) | tRNA aminoacylation (GO:0043039) | mitochondrial alanyl-tRNA aminoacylation (GO:0070143)	cytoplasm (GO:0005737) | mitochondrion (GO:0005739)	2.166	1.238	0.500451	1.674	1.085	0.358952
AASDH	A230062G08Rik | A830035E16 | ACSF4 | Acsf4 | LYS2 | NRPS1098 | NRPS998 | RGD1311135 | U26 | si:dkeyp-117h8.3 | u26	ENSOARG00000003597	6:71762894-71788566:-1	protein_coding	aminoadipate-semialdehyde dehydrogenase	catalytic activity (GO:0003824)	metabolic process (GO:0008152) | beta-alanine metabolic process (GO:0019482) | amino acid activation for nonribosomal peptide biosynthetic process (GO:0043041)	unknown	6.654	5.136	0.318915	5.076	4.825	0.0608638
AASDHPPT	2010309J24Rik | 2810407B07Rik | AASD-PPT | ACPS | CGI-80 | LYS2 | LYS5 | zgc:114148	ENSOARG00000002602	15:1112436-1137781:-1	protein_coding	aminoadipate-semialdehyde dehydrogenase-phosphopantetheinyl transferase	protein binding (GO:0005515) | magnesium ion binding (GO:0000287) | holo-[acyl-carrier-protein] synthase activity (GO:0008897)	metabolic process (GO:0008152)	extracellular exosome (GO:0070062)	57.18	41.804	0.442778	46.326	33.691	0.448072
AASS	DDBDRAFT_0218638 | DDBDRAFT_0237522 | DDB_0218638 | DDB_0237522 | LKR | LKR/SDH | LKRSDH | LOR | LOR/SDH | LORSDH | Lorsdh | SDH	ENSOARG00000018580	4:86524777-86606070:-1	protein_coding	aminoadipate-semialdehyde synthase	saccharopine dehydrogenase (NAD+, L-glutamate-forming) activity (GO:0047131) | saccharopine dehydrogenase (NADP+, L-lysine-forming) activity (GO:0047130) | oxidoreductase activity (GO:0016491)	L-lysine catabolic process (GO:0019477) | oxidation-reduction process (GO:0055114)	mitochondrion (GO:0005739) | intracellular membrane-bounded organelle (GO:0043231)	0.112	0.149	0.047222	0.476	0.412	0.0639526
AATF	4933415H02Rik | 5830465M17Rik | AATF | BFR2 | CG11188 | CHE-1 | CHE1 | Che-1 | DED | Ded | Dmel\CG11188 | Trb | anon-WO0118547.190 | cb109 | che-1 | che1 | ded | nutmeg | sb:cb109 | wu:fc13d05 | zgc:162071	ENSOARG00000000176	11:12886982-12998104:+1	protein_coding	apoptosis antagonizing transcription factor	protein binding (GO:0005515) | poly(A) RNA binding (GO:0044822) | leucine zipper domain binding (GO:0043522)	negative regulation of superoxide anion generation (GO:0032929) | negative regulation of apoptotic process (GO:0043066) | negative regulation of amyloid precursor protein biosynthetic process (GO:0042985) | cell adhesion (GO:0007155) | embryonic cleavage (GO:0040016) | positive regulation of transcription from RNA polymerase II promoter (GO:0045944) | ribosome biogenesis (GO:0042254) | negative r…	centrosome (GO:0005813) | nucleus (GO:0005634) | focal adhesion (GO:0005925) | cytoplasm (GO:0005737) | nucleolus (GO:0005730)	18.377	8.805	0.982756	16.01	8.127	0.898171
AATK	AATYK | AATYK1 | LMR1 | LMTK1 | PPP1R77 | aatyk1 | mKIAA0641 | p35BP	ENSOARG00000001758	JH922317.1:7964-22462:-1	protein_coding	apoptosis associated tyrosine kinase	ATP binding (GO:0005524) | protein tyrosine kinase activity (GO:0004713) | transferase activity, transferring phosphorus-containing groups (GO:0016772) | transferase activity (GO:0016740) | protein kinase activity (GO:0004672) | kinase activity (GO:0016301) | nucleotide binding (GO:0000166)	protein phosphorylation (GO:0006468) | phosphorylation (GO:0016310)	unknown	0.031	0.004	0.0382851	0.01	0	0.0143553
ABAT	9630038C02Rik | AI255750 | ENSMUSG00000051226 | GABA-AT | GABA-T | GABAT | GABT | Gabaat | Gabat | Gm9851 | I54 | L-AIBAT | Laibat | NPD009 | X61497 | beta-AlaAT | cb880 | fj82a01 | wu:fj82a01	ENSOARG00000005228	24:7601608-7638449:+1	protein_coding	4-aminobutyrate aminotransferase	4-aminobutyrate transaminase activity (GO:0003867) | protein homodimerization activity (GO:0042803) | pyridoxal phosphate binding (GO:0030170) | transaminase activity (GO:0008483) | catalytic activity (GO:0003824)	gamma-aminobutyric acid metabolic process (GO:0009448) | behavioral response to cocaine (GO:0048148)	4-aminobutyrate transaminase complex (GO:0032144) | mitochondrion (GO:0005739) | extracellular exosome (GO:0070062)	0	0	0	0	0	0
ABCA1	ABC-1 | ABC1 | ATP-binding cassette A1 | Abc1 | Arabidopsis thaliana ATP-binding cassette A1 | AtABCA1 | CERP | DDBDRAFT_0184187 | DDBDRAFT_0191222 | DDB_0184187 | DDB_0191222 | HDLDT1 | TGD | abc-1 | abc1 | cerp | hdldt1 | tgd	ENSOARG00000007344	2:18039778-18168466:+1	protein_coding	ATP binding cassette subfamily A member 1	syntaxin binding (GO:0019905) | protein binding (GO:0005515) | anion transmembrane transporter activity (GO:0008509) | transporter activity (GO:0005215) | receptor binding (GO:0005102) | apolipoprotein binding (GO:0034185) | nucleotide binding (GO:0000166) | phospholipid transporter activity (GO:0005548) | ATP binding (GO:0005524) | apolipoprotein A-I binding (GO:0034186) | apolipoprotein A-I rec…	cholesterol metabolic process (GO:0008203) | high-density lipoprotein particle assembly (GO:0034380) | reverse cholesterol transport (GO:0043691) | interleukin-1 beta secretion (GO:0050702) | phospholipid efflux (GO:0033700) | response to laminar fluid shear stress (GO:0034616) | lipoprotein metabolic process (GO:0042157) | phagocytosis, engulfment (GO:0006911) | cellular response to retinoic aci…	endocytic vesicle (GO:0030139) | integral component of membrane (GO:0016021) | Golgi apparatus (GO:0005794) | phagocytic vesicle (GO:0045335) | plasma membrane (GO:0005886) | intracellular membrane-bounded organelle (GO:0043231) | external side of plasma membrane (GO:0009897) | membrane raft (GO:0045121) | perinuclear region of cytoplasm (GO:0048471) | integral component of plasma membrane (GO:00…	55.318	67.753	0.287827	54.16	65.545	0.270708
ABCA10	DDBDRAFT_0185487 | DDBDRAFT_0191529 | DDB_0185487 | DDB_0191529 | EST698739	ENSOARG00000014178	11:60258964-60303112:+1	protein_coding	ATP binding cassette subfamily A member 10	ATP binding (GO:0005524) | transporter activity (GO:0005215) | ATPase activity (GO:0016887) | nucleotide binding (GO:0000166)	metabolic process (GO:0008152) | transport (GO:0006810)	integral component of membrane (GO:0016021)	0.204	0.122	0.101763	0.122	0.107	0.0194175
ABCA12	4832428G11Rik | 4833417A11Rik | ABCA4 | ARCI4A | ARCI4B | ICR2B | LI2 | cb352 | sb:cb352	ENSOARG00000019294	2:215939585-216150250:-1	protein_coding	ATP binding cassette subfamily A member 12	apolipoprotein A-I receptor binding (GO:0034191) | ATP binding (GO:0005524) | protein binding (GO:0005515) | transporter activity (GO:0005215) | receptor binding (GO:0005102) | ATPase activity (GO:0016887) | nucleotide binding (GO:0000166) | lipid transporter activity (GO:0005319)	establishment of skin barrier (GO:0061436) | phospholipid efflux (GO:0033700) | surfactant homeostasis (GO:0043129) | positive regulation of protein localization to cell surface (GO:2000010) | lipid transport (GO:0006869) | keratinization (GO:0031424) | transport (GO:0006810) | lipid homeostasis (GO:0055088) | secretion by cell (GO:0032940) | ceramide transport (GO:0035627) | metabolic process (G…	integral component of membrane (GO:0016021) | cytosol (GO:0005829) | cytoplasm (GO:0005737) | plasma membrane (GO:0005886) | mitochondrial inner membrane (GO:0005743) | epidermal lamellar body (GO:0097209)	0	0	0	0	0.003	0.00432161
ABCA13	9830132L24 | A930002G16Rik | AI956815	ENSOARG00000015616	4:7164572-7518084:-1	protein_coding	ATP binding cassette subfamily A member 13	ATP binding (GO:0005524) | transporter activity (GO:0005215) | ATPase activity (GO:0016887) | nucleotide binding (GO:0000166)	metabolic process (GO:0008152) | transport (GO:0006810)	integral component of membrane (GO:0016021)	0	0	0	0	0	0
ABCA2	A. THALIANA ABC2 HOMOLOG 1 | ABC2 | ABC2 homolog 1 | AI413825 | ATATH1 | ATH1 | ATP-binding cassette A2 | Abc2 | D2H0S1474E | DDBDRAFT_0189512 | DDBDRAFT_0191223 | DDB_0189512 | DDB_0191223 | mKIAA1062 | si:dkey-266h7.1	ENSOARG00000000338	JH921894.1:40046-55878:+1	protein_coding	ATP binding cassette subfamily A member 2	ATP binding (GO:0005524) | transporter activity (GO:0005215) | ATPase activity (GO:0016887) | nucleotide binding (GO:0000166)	metabolic process (GO:0008152) | response to steroid hormone (GO:0048545) | transport (GO:0006810) | regulation of transcription from RNA polymerase II promoter (GO:0006357) | cholesterol homeostasis (GO:0042632) | regulation of intracellular cholesterol transport (GO:0032383)	endosome (GO:0005768) | integral component of membrane (GO:0016021) | membrane (GO:0016020) | lysosome (GO:0005764)	2.441	0.449	1.24777	2.26	0.459	1.15989
ABCA3	1810036E22Rik | ABC-C | ABC3 | Abc3 | DDBDRAFT_0201662 | DDBDRAFT_0219856 | DDB_0201662 | DDB_0219856 | EST111653 | LBM180 | SMDP3	ENSOARG00000018095	24:1787914-1816330:-1	protein_coding	ATP binding cassette subfamily A member 3	ATP binding (GO:0005524) | transporter activity (GO:0005215) | ATPase activity (GO:0016887) | nucleotide binding (GO:0000166)	metabolic process (GO:0008152) | transport (GO:0006810)	integral component of membrane (GO:0016021) | alveolar lamellar body (GO:0097208) | extracellular space (GO:0005615) | plasma membrane (GO:0005886) | alveolar lamellar body membrane (GO:0097233)	13.079	2.41	2.0457	14.271	2.842	1.99087
ABCA4	ABC10 | ABCR | ARMD2 | ATATH3 | ATP binding cassette subfamily A4 | AW050280 | Abc10 | Abcr | CORD3 | D430003I15Rik | DDBDRAFT_0217478 | DDBDRAFT_0219982 | DDB_0217478 | DDB_0219982 | FFM | RMP | RP19 | RmP | STGD | STGD1 | abc10 | abcr | armd2 | cord3 | ffm | rmp | rp19 | stgd | stgd1	ENSOARG00000017114	1:70307340-70456088:-1	protein_coding	ATP binding cassette subfamily A member 4	phospholipid transporter activity (GO:0005548) | ATP binding (GO:0005524) | phospholipid-translocating ATPase activity (GO:0004012) | ATPase activity, coupled to transmembrane movement of substances (GO:0042626) | transporter activity (GO:0005215) | ATPase activity (GO:0016887) | nucleotide binding (GO:0000166)	metabolic process (GO:0008152) | transport (GO:0006810) | visual perception (GO:0007601) | phospholipid transfer to membrane (GO:0006649) | photoreceptor cell maintenance (GO:0045494) | transmembrane transport (GO:0055085)	photoreceptor outer segment (GO:0001750) | integral component of membrane (GO:0016021) | integral component of plasma membrane (GO:0005887)	0.26	0.164	0.114333	0.287	0.268	0.0214573
ABCA5	ABC13 | B930033A02Rik | DDBDRAFT_0167792 | DDBDRAFT_0191224 | DDB_0167792 | DDB_0191224 | EST90625 | mKIAA1888 | zgc:163009	ENSOARG00000013972	11:60194810-60242691:+1	protein_coding	ATP binding cassette subfamily A member 5	ATP binding (GO:0005524) | transporter activity (GO:0005215) | ATPase activity (GO:0016887) | nucleotide binding (GO:0000166)	metabolic process (GO:0008152) | transport (GO:0006810) | cholesterol efflux (GO:0033344) | negative regulation of macrophage derived foam cell differentiation (GO:0010745) | high-density lipoprotein particle remodeling (GO:0034375)	integral component of membrane (GO:0016021) | late endosome (GO:0005770) | lysosome (GO:0005764)	5.778	3.852	0.48228	2.519	2.068	0.197867
ABCA6	6330565N06Rik | DDBDRAFT_0183894 | DDBDRAFT_0201627 | DDB_0183894 | DDB_0201627 | EST155051	ENSOARG00000014385	11:60315569-60375391:+1	protein_coding	ATP binding cassette subfamily A member 6	ATP binding (GO:0005524) | transporter activity (GO:0005215) | ATPase activity (GO:0016887) | nucleotide binding (GO:0000166)	metabolic process (GO:0008152) | transport (GO:0006810)	integral component of membrane (GO:0016021)	0.605	0.368	0.230505	0.106	0.121	0.0194349
ABCA7	ABCA-SSN | ABCX | Abc51 | DDBDRAFT_0202816 | DDBDRAFT_0215337 | DDB_0202816 | DDB_0215337	ENSOARG00000010639	5:40942265-40960281:+1	protein_coding	ATP binding cassette subfamily A member 7	phospholipid transporter activity (GO:0005548) | ATP binding (GO:0005524) | protein binding (GO:0005515) | apolipoprotein A-I receptor activity (GO:0034188) | transporter activity (GO:0005215) | ATPase activity (GO:0016887) | nucleotide binding (GO:0000166)	high-density lipoprotein particle assembly (GO:0034380) | negative regulation of amyloid precursor protein biosynthetic process (GO:0042985) | peptide cross-linking (GO:0018149) | phospholipid scrambling (GO:0017121) | phospholipid efflux (GO:0033700) | positive regulation of phagocytosis (GO:0050766) | positive regulation of ERK1 and ERK2 cascade (GO:0070374) | phagocytosis (GO:0006909) | positi…	integral component of membrane (GO:0016021) | ruffle membrane (GO:0032587) | Golgi apparatus (GO:0005794) | cell surface (GO:0009986) | cell junction (GO:0030054) | plasma membrane (GO:0005886) | intracellular (GO:0005622) | apical plasma membrane (GO:0016324) | phagocytic cup (GO:0001891)	0.474	0.201	0.2955	0.281	0.147	0.159405
ABCA9	D630040K07Rik | DDBDRAFT_0184186 | DDBDRAFT_0201653 | DDB_0184186 | DDB_0201653 | EST640918	ENSOARG00000014704	11:60387154-60435471:+1	protein_coding	ATP binding cassette subfamily A member 9	ATP binding (GO:0005524) | transporter activity (GO:0005215) | ATPase activity (GO:0016887) | nucleotide binding (GO:0000166)	metabolic process (GO:0008152) | transport (GO:0006810)	integral component of membrane (GO:0016021) | mitochondrion (GO:0005739)	0	0	0	0	0	0
ABCB10	Abc-me | Abcb12 | EST20237 | M-ABC2 | MTABC2 | si:dkey-162b3.3	ENSOARG00000003073	25:845686-876867:-1	protein_coding	ATP binding cassette subfamily B member 10	ATP binding (GO:0005524) | protein binding (GO:0005515) | protein homodimerization activity (GO:0042803) | ATPase activity, coupled to transmembrane movement of substances (GO:0042626) | ATPase activity (GO:0016887) | nucleotide binding (GO:0000166)	metabolic process (GO:0008152) | transport (GO:0006810) | transmembrane transport (GO:0055085)	integral component of membrane (GO:0016021) | integral component of mitochondrial membrane (GO:0032592) | mitochondrion (GO:0005739) | mitochondrial inner membrane (GO:0005743)	13.603	9.264	0.508672	7.171	5.233	0.390586
ABCB11	ABC16 | ABCB1LB | BRIC2 | BSEP | BSEP/SPGP | Bsep | Lith1 | PFIC-2 | PFIC2 | PGY4 | SPGP | Spgp	ENSOARG00000004000	2:139245027-139331632:+1	protein_coding	ATP binding cassette subfamily B member 11	ATP binding (GO:0005524) | ATPase activity, coupled to transmembrane movement of substances (GO:0042626) | ATPase activity (GO:0016887) | nucleotide binding (GO:0000166)	metabolic process (GO:0008152) | transport (GO:0006810) | bile acid and bile salt transport (GO:0015721) | transmembrane transport (GO:0055085)	integral component of membrane (GO:0016021) | apical part of cell (GO:0045177) | intercellular canaliculus (GO:0046581) | membrane (GO:0016020) | extracellular exosome (GO:0070062)	0.03	0.022	0.0112491	0.051	0.041	0.0137926
ABCB5	9230106F14Rik | ABCB1 | ABCB5alpha | ABCB5beta | DDBDRAFT_0184449 | DDBDRAFT_0201625 | DDB_0184449 | DDB_0201625 | EST422562 | RGD1566342 | abcb4 | im:7158730 | mdr1 | wu:fc18f02 | wu:fi81f06	ENSOARG00000010168	4:29389072-29505098:+1	protein_coding	ATP binding cassette subfamily B member 5	ATP binding (GO:0005524) | efflux transmembrane transporter activity (GO:0015562) | ATPase activity, coupled to transmembrane movement of substances (GO:0042626) | ATPase activity (GO:0016887) | nucleotide binding (GO:0000166)	metabolic process (GO:0008152) | transport (GO:0006810) | regulation of membrane potential (GO:0042391) | compound eye corneal lens development (GO:0048058) | transmembrane transport (GO:0055085)	integral component of membrane (GO:0016021) | integral component of plasma membrane (GO:0005887)	0	0	0	0	0	0
ABCB6	1200005B17Rik | ABC | ABC14 | ATG9A | DDBDRAFT_0214896 | DDBDRAFT_0218422 | DDB_0214896 | DDB_0218422 | DUH3 | LAN | MCOPCB7 | MTABC3 | PRP | PSHK2 | umat	ENSOARG00000019920	2:220138334-220145889:-1	protein_coding	ATP binding cassette subfamily B member 6 (Langereis blood group)	ATP binding (GO:0005524) | heme binding (GO:0020037) | heme-transporting ATPase activity (GO:0015439) | efflux transmembrane transporter activity (GO:0015562) | ATPase activity, coupled to transmembrane movement of substances (GO:0042626) | ATPase activity (GO:0016887) | nucleotide binding (GO:0000166)	porphyrin-containing compound biosynthetic process (GO:0006779) | transport (GO:0006810) | skin development (GO:0043588) | heme transport (GO:0015886) | brain development (GO:0007420) | transmembrane transport (GO:0055085)	integral component of membrane (GO:0016021) | Golgi apparatus (GO:0005794) | integral component of mitochondrial outer membrane (GO:0031307) | plasma membrane (GO:0005886) | endoplasmic reticulum (GO:0005783) | extracellular exosome (GO:0070062) | endosome (GO:0005768) | mitochondrial envelope (GO:0005740) | mitochondrial outer membrane (GO:0005741) | mitochondrion (GO:0005739)	6.525	3.926	0.611275	3.028	2.451	0.223049
ABCB7	AA517758 | ABC7 | ASAT | AU019072 | Abc7 | Atm1p | CG7955 | DDBDRAFT_0190501 | DDBDRAFT_0220443 | DDB_0190501 | DDB_0220443 | Dmel\CG7955 | EST140535 | GB11034 | dABCB7 | fc20c02 | wu:fc20c02	ENSOARG00000018170	X:63633082-63790461:-1	protein_coding	ATP binding cassette subfamily B member 7	ATP binding (GO:0005524) | ATPase activity, coupled to transmembrane movement of substances (GO:0042626) | ATPase activity (GO:0016887) | nucleotide binding (GO:0000166)	metabolic process (GO:0008152) | transport (GO:0006810) | cellular iron ion homeostasis (GO:0006879) | transmembrane transport (GO:0055085)	integral component of membrane (GO:0016021) | mitochondrion (GO:0005739) | mitochondrial inner membrane (GO:0005743)	19.607	12.593	0.600271	15.335	10.254	0.537529
ABCB8	4833412N02Rik | AA409895 | EST328128 | M-ABC1 | MABC1 | zgc:113037	ENSOARG00000002397	4:113001972-113017373:+1	protein_coding	ATP binding cassette subfamily B member 8	ATP binding (GO:0005524) | ATPase activity, coupled to transmembrane movement of substances (GO:0042626) | ATPase activity (GO:0016887) | nucleotide binding (GO:0000166)	metabolic process (GO:0008152) | transport (GO:0006810) | transmembrane transport (GO:0055085)	integral component of membrane (GO:0016021) | nucleus (GO:0005634) | nucleolus (GO:0005730) | mitochondrion (GO:0005739)	7.572	2.452	1.3122	8.261	2.962	1.22494
ABCB9	EST122234 | TAPL | Tapl | mKIAA1520 | si:dkey-21k4.3	ENSOARG00000007293	17:52168248-52191479:+1	protein_coding	ATP binding cassette subfamily B member 9	ATP binding (GO:0005524) | protein binding (GO:0005515) | protein homodimerization activity (GO:0042803) | ATPase activity, coupled to transmembrane movement of substances (GO:0042626) | substrate-specific transmembrane transporter activity (GO:0022891) | ATPase activity (GO:0016887) | nucleotide binding (GO:0000166) | peptide-transporting ATPase activity (GO:0015440)	metabolic process (GO:0008152) | peptide transport (GO:0015833) | transport (GO:0006810) | transmembrane transport (GO:0055085)	integral component of membrane (GO:0016021) | lysosomal membrane (GO:0005765) | integral component of endoplasmic reticulum membrane (GO:0030176) | lysosome (GO:0005764)	0.301	0.141	0.189322	0.13	0.06	0.0922585
ABCC10	ABCC5 | DDBDRAFT_0204133 | DDBDRAFT_0215367 | DDB_0204133 | DDB_0215367 | EST182763 | MRP7 | Mrp7 | SIMRP7 | mFLJ00002 | mrp7 | si:ch211-69b7.2 | simrp7	ENSOARG00000006936	20:17068846-17088589:+1	protein_coding	ATP binding cassette subfamily C member 10	ATP binding (GO:0005524) | ATPase activity, coupled to transmembrane movement of substances (GO:0042626) | ATPase activity (GO:0016887) | nucleotide binding (GO:0000166)	metabolic process (GO:0008152) | transport (GO:0006810) | transmembrane transport (GO:0055085)	lysosomal membrane (GO:0005765) | integral component of membrane (GO:0016021)	2.012	0.698	0.826885	2.098	0.706	0.860719
ABCC11	EWWD | MRP8 | WW	ENSOARG00000016747	14:16109316-16189218:-1	protein_coding	ATP binding cassette subfamily C member 11	purine nucleotide transmembrane transporter activity (GO:0015216) | ATP binding (GO:0005524) | organic anion transmembrane transporter activity (GO:0008514) | ATPase activity, coupled to transmembrane movement of substances (GO:0042626) | ATPase activity (GO:0016887) | nucleotide binding (GO:0000166)	purine nucleotide transport (GO:0015865) | metabolic process (GO:0008152) | organic anion transport (GO:0015711) | transport (GO:0006810) | transmembrane transport (GO:0055085)	integral component of membrane (GO:0016021) | integral component of plasma membrane (GO:0005887) | extracellular exosome (GO:0070062)	0.017	0.004	0.0185604	0.009	0	0.0129262
ABCC12	4930467B22Rik | DDBDRAFT_0204131 | DDBDRAFT_0214809 | DDB_0204131 | DDB_0214809 | MRP9 | mrp9	ENSOARG00000016624	14:16007907-16099048:-1	protein_coding	ATP binding cassette subfamily C member 12	ATP binding (GO:0005524) | ATPase activity, coupled to transmembrane movement of substances (GO:0042626) | ATPase activity (GO:0016887) | nucleotide binding (GO:0000166)	metabolic process (GO:0008152) | transport (GO:0006810) | transmembrane transport (GO:0055085)	integral component of membrane (GO:0016021) | mitochondrion (GO:0005739)	0	0	0	0	0	0
ABCC2	ABC30 | AI173996 | Abc30 | CMOAT | Cmoat | DDBDRAFT_0206505 | DDBDRAFT_0220024 | DDB_0206505 | DDB_0220024 | DJS | EBCR | MRP2 | Mrp2 | cMRP | mrp2 | zgc:66072	ENSOARG00000013004	22:19923049-19993363:+1	protein_coding	ATP binding cassette subfamily C member 2	ATP binding (GO:0005524) | protein binding (GO:0005515) | organic anion transmembrane transporter activity (GO:0008514) | ATPase activity, coupled to transmembrane movement of substances (GO:0042626) | transporter activity (GO:0005215) | ATPase activity (GO:0016887) | nucleotide binding (GO:0000166)	metabolic process (GO:0008152) | organic anion transport (GO:0015711) | transport (GO:0006810) | transmembrane transport (GO:0055085)	integral component of membrane (GO:0016021) | cell surface (GO:0009986) | apical plasma membrane (GO:0016324) | integral component of plasma membrane (GO:0005887)	0.113	0.145	0.040894	0.059	0.111	0.0691562
ABCC6	ABC34 | ARA | Abcc1b | DCC | DDBDRAFT_0219260 | DDBDRAFT_0219975 | DDB_0219260 | DDB_0219975 | Dyscalc1 | EST349056 | GACI2 | MLP1 | MOAT-E | MOATE | MRP6 | Mrp6 | PXE | PXE1 | URG7 | abc34 | ara | dyscalc | mlp1 | moate | mrp6 | pxe | pxe1 | urg7	ENSOARG00000009916	24:14453274-14518770:-1	protein_coding	ATP binding cassette subfamily C member 6	ATP binding (GO:0005524) | ATPase activity, coupled to transmembrane movement of substances (GO:0042626) | transporter activity (GO:0005215) | ATPase activity (GO:0016887) | nucleotide binding (GO:0000166)	metabolic process (GO:0008152) | transport (GO:0006810) | transmembrane transport (GO:0055085)	integral component of membrane (GO:0016021) | nucleus (GO:0005634) | plasma membrane (GO:0005886)	0.009	0.019	0.0142279	0.009	0.007	0.00286249
ABCC8	ABC36 | D930031B21Rik | DDBDRAFT_0186232 | DDBDRAFT_0191225 | DDB_0186232 | DDB_0191225 | HHF1 | HI | HRINS | MRP8 | PHHI | SUR | SUR1 | SUR1delta2 | Sur | Sur1 | TNDM2 | sur1	ENSOARG00000003612	15:34599763-34679444:+1	protein_coding	ATP binding cassette subfamily C member 8	ATP binding (GO:0005524) | sulfonylurea receptor activity (GO:0008281) | ion channel binding (GO:0044325) | potassium channel activity (GO:0005267) | ATPase activity, coupled to transmembrane movement of substances (GO:0042626) | ATPase activity (GO:0016887) | nucleotide binding (GO:0000166)	metabolic process (GO:0008152) | signal transduction (GO:0007165) | transport (GO:0006810) | potassium ion transport (GO:0006813) | transmembrane transport (GO:0055085)	integral component of membrane (GO:0016021) | voltage-gated potassium channel complex (GO:0008076) | membrane (GO:0016020) | plasma membrane (GO:0005886)	0	0	0	0	0	0
ABCC9	ABC37 | AI414027 | AI449286 | ATFB12 | CANTU | CMD1O | DDBDRAFT_0215814 | DDBDRAFT_0216237 | DDB_0215814 | DDB_0216237 | SUR2 | SUR2A | SUR2B | Sur2 | si:dkey-183c2.3 | sur2	ENSOARG00000020225	3:193019254-193175462:+1	protein_coding	ATP binding cassette subfamily C member 9	ATP binding (GO:0005524) | sulfonylurea receptor activity (GO:0008281) | ion channel binding (GO:0044325) | potassium channel activity (GO:0005267) | ATPase activity, coupled to transmembrane movement of substances (GO:0042626) | ATPase activity (GO:0016887) | nucleotide binding (GO:0000166)	metabolic process (GO:0008152) | defense response to virus (GO:0051607) | signal transduction (GO:0007165) | transport (GO:0006810) | potassium ion transport (GO:0006813) | transmembrane transport (GO:0055085)	integral component of membrane (GO:0016021) | voltage-gated potassium channel complex (GO:0008076) | sarcolemma (GO:0042383) | plasma membrane (GO:0005886) | membrane (GO:0016020) | sarcomere (GO:0030017)	0	0.004	0.00575927	0.005	0.017	0.0171242
ABCD1	ABC42 | ABCD2 | ALD | ALDP | AMN | Ald | Aldgh | DDBDRAFT_0205895 | DDBDRAFT_0215371 | DDB_0205895 | DDB_0215371 | RGD1562128 | zgc:172102	ENSOARG00000007049	X:77653929-77668081:-1	protein_coding	ATP binding cassette subfamily D member 1	protein binding (GO:0005515) | peroxisomal fatty-acyl-CoA transporter activity (GO:0005325) | nucleotide binding (GO:0000166) | enzyme binding (GO:0019899) | identical protein binding (GO:0042802) | ATP binding (GO:0005524) | long-chain fatty acid transporter activity (GO:0005324) | ATPase activity, coupled to transmembrane movement of substances (GO:0042626) | protein homodimerization activity (…	fatty acid beta-oxidation (GO:0006635) | peroxisome organization (GO:0007031) | very long-chain fatty acid catabolic process (GO:0042760) | long-chain fatty acid catabolic process (GO:0042758) | transport (GO:0006810) | peroxisomal long-chain fatty acid import (GO:0015910) | transmembrane transport (GO:0055085)	integral component of membrane (GO:0016021) | peroxisomal membrane (GO:0005778) | cytoplasm (GO:0005737) | membrane (GO:0016020) | perinuclear region of cytoplasm (GO:0048471) | peroxisome (GO:0005777) | integral component of peroxisomal membrane (GO:0005779) | mitochondrion (GO:0005739)	6.647	1.72	1.49129	2.027	0.764	0.779038
ABCD2	ABC39 | ALDL1 | ALDR | ALDRP | DDBDRAFT_0214891 | DDBDRAFT_0219834 | DDB_0214891 | DDB_0219834 | hALDR	ENSOARG00000020006	3:147591269-147678719:+1	protein_coding	ATP binding cassette subfamily D member 2	ATP binding (GO:0005524) | protein binding (GO:0005515) | protein homodimerization activity (GO:0042803) | ATPase activity, coupled to transmembrane movement of substances (GO:0042626) | ATPase activity (GO:0016887) | nucleotide binding (GO:0000166)	fatty acid beta-oxidation (GO:0006635) | very long-chain fatty acid metabolic process (GO:0000038) | very long-chain fatty acid catabolic process (GO:0042760) | transport (GO:0006810) | positive regulation of fatty acid beta-oxidation (GO:0032000) | transmembrane transport (GO:0055085)	integral component of membrane (GO:0016021) | peroxisome (GO:0005777) | intracellular membrane-bounded organelle (GO:0043231)	0.01	0.047	0.0519061	0	0.016	0.0229004
ABCD3	ABC43 | AI313901 | AU018866 | AW146054 | CBAS5 | DDBDRAFT_0205894 | DDBDRAFT_0215374 | DDB_0205894 | DDB_0215374 | PMP68 | PMP70 | PXMP1 | Pxmp1 | ZWS2 | pmp70	ENSOARG00000017266	1:70765318-70818229:+1	protein_coding	ATP binding cassette subfamily D member 3	ATP binding (GO:0005524) | protein binding (GO:0005515) | protein homodimerization activity (GO:0042803) | ATPase activity, coupled to transmembrane movement of substances (GO:0042626) | ATPase activity (GO:0016887) | nucleotide binding (GO:0000166)	fatty acid beta-oxidation (GO:0006635) | peroxisome organization (GO:0007031) | very long-chain fatty acid catabolic process (GO:0042760) | transport (GO:0006810) | fatty acid biosynthetic process (GO:0006633) | transmembrane transport (GO:0055085)	integral component of membrane (GO:0016021) | peroxisomal matrix (GO:0005782) | peroxisomal membrane (GO:0005778) | membrane (GO:0016020) | peroxisome (GO:0005777) | mitochondrial inner membrane (GO:0005743) | intracellular membrane-bounded organelle (GO:0043231) | mitochondrion (GO:0005739)	21.155	15.56	0.41993	20.572	17.057	0.256602
ABCD4	ABC41 | EST352188 | MAHCJ | P69r | P70R | P79R | PMP69 | PXMP1L | Pxmp1l | zgc:153503	ENSOARG00000001030	7:82539860-82554033:-1	protein_coding	ATP binding cassette subfamily D member 4	ATP binding (GO:0005524) | ATPase activity, coupled to transmembrane movement of substances (GO:0042626) | ATPase activity (GO:0016887) | nucleotide binding (GO:0000166)	transport (GO:0006810) | cobalamin metabolic process (GO:0009235) | transmembrane transport (GO:0055085)	integral component of membrane (GO:0016021) | endoplasmic reticulum membrane (GO:0005789) | peroxisome (GO:0005777)	23.486	10.339	1.11066	10.354	5.178	0.877989
ABCE1	ABC38 | C79080 | DDBDRAFT_0188931 | DDBDRAFT_0191227 | DDB_0188931 | DDB_0191227 | HP68 | OABP | Oabp | RLI | RNASEL1 | RNASELI | RNS41 | RNS4I | Rnaseli | Rns4i | wu:fb34c09 | wu:fe47b01 | wu:fi09g07 | zgc:111906 | zgc:56045	ENSOARG00000009714	17:12892280-12914875:-1	protein_coding	ATP binding cassette subfamily E member 1	ATP binding (GO:0005524) | protein binding (GO:0005515) | iron-sulfur cluster binding (GO:0051536) | ATPase activity (GO:0016887) | nucleotide binding (GO:0000166)	metabolic process (GO:0008152)	cytoplasm (GO:0005737) | membrane (GO:0016020) | mitochondrion (GO:0005739)	47.963	43.41	0.140807	51.415	52.436	0.0278323
ABCF1	ABC27 | ABC50 | AU041969 | Abc50 | D17Wsu166e | DDBDRAFT_0218777 | DDBDRAFT_0219973 | DDB_0218777 | DDB_0219973 | GCN20 | GRMZM2G105570 | wu:fb79c06 | wu:fc39a05 | wu:fj94a08 | zgc:85667	ENSOARG00000013405	20:27506061-27518579:-1	protein_coding	ATP binding cassette subfamily F member 1	ATP binding (GO:0005524) | protein binding (GO:0005515) | poly(A) RNA binding (GO:0044822) | ATPase activity (GO:0016887) | nucleotide binding (GO:0000166)	unknown	cytoplasm (GO:0005737) | membrane (GO:0016020)	28.382	17.642	0.656376	32.274	19.473	0.700673
ABCF2	0710005O05Rik | ABC28 | DDBDRAFT_0185833 | DDBDRAFT_0191228 | DDB_0185833 | DDB_0191228 | Drr3 | E430001O06 | EST133090 | HUSSY-18 | HUSSY18 | abc28 | hussy-18 | hussy18 | m-abc1	ENSOARG00000003658	4:113175484-113194740:-1	protein_coding	ATP binding cassette subfamily F member 2	ATP binding (GO:0005524) | ATPase activity (GO:0016887) | nucleotide binding (GO:0000166)	metabolic process (GO:0008152)	membrane (GO:0016020) | mitochondrion (GO:0005739)	21.578	14.503	0.54237	29.662	20.066	0.541535
ABCF3	AI326318 | AU016058 | BB119416 | DDBDRAFT_0167190 | DDBDRAFT_0191517 | DDB_0167190 | DDB_0191517 | EST201864	ENSOARG00000020612	1:201171489-201179578:-1	protein_coding	ATP binding cassette subfamily F member 3	ATP binding (GO:0005524) | protein binding (GO:0005515) | ATPase activity (GO:0016887) | nucleotide binding (GO:0000166)	metabolic process (GO:0008152)	membrane (GO:0016020)	27.419	14.847	0.842646	21.773	13.278	0.67353
ABCG1	ABC8 | AW413978 | Abc8 | DDBDRAFT_0190309 | DDBDRAFT_0191516 | DDB_0190309 | DDB_0191516 | WHITE1 | White | zgc:162197	ENSOARG00000010625	1:260557063-260622649:+1	protein_coding	ATP binding cassette subfamily G member 1	ADP binding (GO:0043531) | nucleotide binding (GO:0000166) | ATP binding (GO:0005524) | phospholipid transporter activity (GO:0005548) | toxin transporter activity (GO:0019534) | protein homodimerization activity (GO:0042803) | ATPase activity (GO:0016887) | glycoprotein transporter activity (GO:0034437) | sterol-transporting ATPase activity (GO:0034041) | protein heterodimerization activity (GO:…	cholesterol metabolic process (GO:0008203) | reverse cholesterol transport (GO:0043691) | regulation of cholesterol esterification (GO:0010872) | positive regulation of cholesterol biosynthetic process (GO:0045542) | regulation of transcription, DNA-templated (GO:0006355) | phospholipid efflux (GO:0033700) | response to lipid (GO:0033993) | high-density lipoprotein particle remodeling (GO:0034375…	integral component of membrane (GO:0016021) | Golgi apparatus (GO:0005794) | recycling endosome (GO:0055037) | plasma membrane (GO:0005886) | membrane (GO:0016020) | intracellular membrane-bounded organelle (GO:0043231) | endosome (GO:0005768) | external side of plasma membrane (GO:0009897) | nucleoplasm (GO:0005654) | mitochondrion (GO:0005739)	3.104	0.996	1.03992	12.458	4.114	1.39594
ABCG2	ABC15 | ABCG3 | ABCP | AI428558 | BCRP | BCRP1 | BMDP | Bcrp1 | CD338 | CDw338 | DDBDRAFT_0167281 | DDBDRAFT_0191229 | DDB_0167281 | DDB_0191229 | EST157481 | GOUT1 | MRX | MXR | MXR-1 | MXR1 | UAQTL1 | bcrp	ENSOARG00000001914	6:36514210-36556824:+1	protein_coding	ATP binding cassette subfamily G member 2 (Junior blood group)	ATP binding (GO:0005524) | protein binding (GO:0005515) | protein homodimerization activity (GO:0042803) | ATPase activity, coupled to transmembrane movement of substances (GO:0042626) | ATPase activity (GO:0016887) | nucleotide binding (GO:0000166)	metabolic process (GO:0008152) | urate metabolic process (GO:0046415) | transmembrane transport (GO:0055085)	integral component of membrane (GO:0016021) | nucleus (GO:0005634) | plasma membrane (GO:0005886) | membrane (GO:0016020)	55.254	37.614	0.542832	23.502	19.424	0.262634
ABCG4	6430517O04Rik | DDBDRAFT_0188507 | DDBDRAFT_0216252 | DDB_0188507 | DDB_0216252 | WHITE2 | white2	ENSOARG00000013929	15:29212989-29227619:+1	protein_coding	ATP binding cassette subfamily G member 4	ATP binding (GO:0005524) | protein binding (GO:0005515) | protein homodimerization activity (GO:0042803) | ATPase activity (GO:0016887) | protein heterodimerization activity (GO:0046982) | nucleotide binding (GO:0000166)	metabolic process (GO:0008152)	membrane (GO:0016020)	0.387	0.305	0.087918	0.295	0.333	0.0417247
ABCG5	DDBDRAFT_0205617 | DDBDRAFT_0215344 | DDB_0205617 | DDB_0215344 | STSL | cmp | sterolin-1 | trac	ENSOARG00000006745	3:80351499-80384030:+1	protein_coding	ATP binding cassette subfamily G member 5	ATP binding (GO:0005524) | protein binding (GO:0005515) | ATPase activity (GO:0016887) | protein heterodimerization activity (GO:0046982) | cholesterol transporter activity (GO:0017127) | nucleotide binding (GO:0000166)	metabolic process (GO:0008152) | excretion (GO:0007588) | negative regulation of intestinal phytosterol absorption (GO:0010949) | negative regulation of intestinal cholesterol absorption (GO:0045796) | cholesterol efflux (GO:0033344) | cholesterol homeostasis (GO:0042632)	apical part of cell (GO:0045177) | receptor complex (GO:0043235) | ATP-binding cassette (ABC) transporter complex (GO:0043190) | apical plasma membrane (GO:0016324) | membrane (GO:0016020)	0	0.009	0.0129262	0.011	0	0.015783
ABCG8	1300003C16Rik | AI114946 | DDBDRAFT_0167690 | DDBDRAFT_0191232 | DDB_0167690 | DDB_0191232 | GBD4 | STSL | sterolin-2 | zgc:172358	ENSOARG00000006677	3:80333311-80351141:-1	protein_coding	ATP binding cassette subfamily G member 8	ATP binding (GO:0005524) | protein binding (GO:0005515) | ATPase activity (GO:0016887) | protein heterodimerization activity (GO:0046982) | cholesterol transporter activity (GO:0017127) | nucleotide binding (GO:0000166)	excretion (GO:0007588) | phospholipid transport (GO:0015914) | negative regulation of intestinal phytosterol absorption (GO:0010949) | sterol homeostasis (GO:0055092) | cholesterol homeostasis (GO:0042632) | metabolic process (GO:0008152) | negative regulation of intestinal cholesterol absorption (GO:0045796) | cholesterol efflux (GO:0033344) | sterol transport (GO:0015918)	receptor complex (GO:0043235) | ATP-binding cassette (ABC) transporter complex (GO:0043190) | apical plasma membrane (GO:0016324) | membrane (GO:0016020)	0	0	0	0	0	0
ABHD1	LABH-1 | LABH1 | labh1	ENSOARG00000019121	3:34082120-34089262:+1	protein_coding	abhydrolase domain containing 1	protein binding (GO:0005515)	unknown	unknown	0.728	0.573	0.135585	0.387	0.392	0.00519142
ABHD10	RGD1308084	ENSOARG00000019221	1:175121754-175135604:+1	protein_coding	abhydrolase domain containing 10	serine-type peptidase activity (GO:0008236) | hydrolase activity, hydrolyzing O-glycosyl compounds (GO:0004553)	glucuronoside catabolic process (GO:0019391) | proteolysis (GO:0006508)	cytosol (GO:0005829) | mitochondrion (GO:0005739)	13.029	6.617	0.881117	9.216	4.855	0.803089
ABHD11	1110054D16Rik | A630008N09Rik | Abhd11l1 | PP1226 | WBSCR21 | Wbscr21 | Wbscr21l | pp1226 | wbscr21	ENSOARG00000012026	24:33455333-33458008:+1	protein_coding	abhydrolase domain containing 11	hydrolase activity, acting on ester bonds (GO:0016788)	GPI anchor metabolic process (GO:0006505) | intracellular protein transport (GO:0006886) | biosynthetic process (GO:0009058)	mitochondrion (GO:0005739)	82.004	42.872	0.91988	45.812	26.977	0.742637
ABHD12	1500011G07Rik | 6330583M11Rik | ABHD12A | AI431047 | AW547313 | BEM46L2 | C20orf22 | PHARC | abd12 | dJ965G21.2 | zgc:153367	ENSOARG00000007550	13:41920131-41943926:-1	protein_coding	abhydrolase domain containing 12	hydrolase activity (GO:0016787) | acylglycerol lipase activity (GO:0047372)	response to auditory stimulus (GO:0010996) | adult walking behavior (GO:0007628) | metabolic process (GO:0008152) | phosphatidylserine catabolic process (GO:0006660) | acylglycerol catabolic process (GO:0046464)	integral component of membrane (GO:0016021) | AMPA glutamate receptor complex (GO:0032281)	173.358	62.386	1.45982	80.137	34.993	1.17264
ABHD12B	BEM46L3 | Bem46l3 | C14orf29 | Gm804 | c14_5314	ENSOARG00000020679	7:40803406-40826022:+1	protein_coding	abhydrolase domain containing 12B	unknown	unknown	unknown	0.894	0.846	0.0370338	0.83	0.601	0.19287
ABHD13	1110065L07Rik | AI463703 | AI788994 | BEM46L1 | C13orf6 | RGD1308317 | bA153I24.2 | zgc:123286	ENSOARG00000017245	10:82977871-82978884:+1	protein_coding	abhydrolase domain containing 13	unknown	unknown	membrane (GO:0016020)	28.274	25.582	0.13917	26.816	24.368	0.132905
ABHD14A	1110013B16Rik | AW558221 | DORZ1 | Dorz1 | RGD1309721 | dorz1 | zgc:85972	ENSOARG00000006479	19:48921807-48926783:-1	protein_coding	abhydrolase domain containing 14A	unknown	unknown	extracellular exosome (GO:0070062)	19.648	9.856	0.927509	9.223	5.792	0.58991
ABHD14B	1810013B01Rik | CIB | HEL-S-299 | zgc:64031	ENSOARG00000006536	19:48928667-48932590:+1	protein_coding	abhydrolase domain containing 14B	protein binding (GO:0005515) | hydrolase activity (GO:0016787)	positive regulation of transcription from RNA polymerase II promoter (GO:0045944)	nucleus (GO:0005634) | cytosol (GO:0005829) | cytoplasm (GO:0005737) | nucleolus (GO:0005730) | extracellular exosome (GO:0070062)	16.382	8.49	0.873114	7.227	5.069	0.438908
ABHD15	1300007F04Rik | RGD1304598	ENSOARG00000007008	11:20442234-20445712:-1	protein_coding	abhydrolase domain containing 15	unknown	unknown	membrane (GO:0016020)	1.266	0.647	0.460307	0.28	0.237	0.0492983
ABHD16A	AI326074 | BAT5 | Bat-5 | Bat5 | D17H6S82E | D6S82E | NG26 | PP199 | bat5 | bat5l | d6s82e | ng26 | pp199 | wu:fb55e01	ENSOARG00000006185	20:26737689-26757161:+1	protein_coding	abhydrolase domain containing 16A	protein binding (GO:0005515)	unknown	unknown	18.462	10.821	0.719308	13.652	9.177	0.525785
ABHD16B	1700095H12 | C13H20orf135 | C20orf135 | RGD1309726 | dJ591C20.1	ENSOARG00000009892	13:53280623-53282184:-1	protein_coding	abhydrolase domain containing 16B	unknown	unknown	unknown	0.162	0.183	0.02584	0.371	0.301	0.0756076
ABHD17A	1700013O15Rik | BC005632 | C19orf27 | D10Bwg1364e | FAM108A | FAM108A1 | Fam108a | Fam108a1 | RGD1359682 | fam108a1 | fam108a2 | upf0227	ENSOARG00000012924	5:41586262-41591143:-1	protein_coding	abhydrolase domain containing 17A	protein binding (GO:0005515)	unknown	membrane (GO:0016020)	51.507	28.64	0.824964	42.52	25.359	0.723383
ABHD17B	5730446C15Rik | C9orf77 | CGI-67 | Cgi67 | Cgi67l | FAM108B1 | Fam108b | Fam108b1 | RGD1305246 | fam108b1 | zgc:100937	ENSOARG00000012786	2:64216733-64258592:+1	protein_coding	abhydrolase domain containing 17B	serine-type peptidase activity (GO:0008236) | hydrolase activity (GO:0016787)	proteolysis (GO:0006508)	membrane (GO:0016020)	6.694	5.22	0.306819	5.944	5.086	0.190273
ABHD2	2210009N18Rik | HS1-2 | LABH2 | Labh-2 | PHPS1-2 | QtsA-21018	ENSOARG00000011286	18:19723286-19802578:+1	protein_coding	abhydrolase domain containing 2	steroid hormone receptor activity (GO:0003707) | hormone binding (GO:0042562) | acylglycerol lipase activity (GO:0047372)	sperm capacitation (GO:0048240) | response to progesterone (GO:0032570) | steroid hormone mediated signaling pathway (GO:0043401) | response to wounding (GO:0009611) | acylglycerol catabolic process (GO:0046464) | acrosome reaction (GO:0007340) | negative regulation of cell migration (GO:0030336)	sperm plasma membrane (GO:0097524) | acrosomal vesicle (GO:0001669) | sperm flagellum (GO:0036126)	24.638	16.685	0.535758	17.758	12.213	0.505548
ABHD3	AA675331 | AAKB1 | LABH3 | labh3 | zgc:92800	ENSOARG00000008434	23:34855193-34912259:+1	protein_coding	abhydrolase domain containing 3	phosphatidylcholine 1-acylhydrolase activity (GO:0008970) | phospholipase A2 activity (GO:0004623)	phosphatidylcholine metabolic process (GO:0046470)	unknown	3.678	0.963	1.25283	2.728	0.805	1.0464
ABHD4	1110035H23Rik | ABH4 | AI429574 | Abh4 | abhd5 | zgc:110267	ENSOARG00000019436	7:21812233-21823012:-1	protein_coding	abhydrolase domain containing 4	unknown	unknown	unknown	20.553	10.481	0.90864	15.476	7.056	1.03223
ABHD5	1300003D03Rik | 2010002J10Rik | CDS | CGI-58 | CGI58 | IECN2 | IECN5 | NCIE2 | cds | cgi58 | iecn2 | ncie2	ENSOARG00000004222	19:15488893-15526261:+1	protein_coding	1-acylglycerol-3-phosphate O-acyltransferase ABHD5	protein binding (GO:0005515) | lysophosphatidic acid acyltransferase activity (GO:0042171)	positive regulation of triglyceride catabolic process (GO:0010898) | negative regulation of sequestering of triglyceride (GO:0010891) | positive regulation of lipoprotein lipase activity (GO:0051006) | positive regulation of lipid catabolic process (GO:0050996) | phosphatidic acid biosynthetic process (GO:0006654)	nucleus (GO:0005634) | cytosol (GO:0005829) | cytoplasm (GO:0005737) | lipid particle (GO:0005811) | intracellular membrane-bounded organelle (GO:0043231)	10.578	6.853	0.56007	7.625	5.72	0.360063
ABHD6	0610041D24Rik | AA673485 | AV065425	ENSOARG00000012475	19:43044762-43093148:-1	protein_coding	abhydrolase domain containing 6	phospholipase activity (GO:0004620) | acylglycerol lipase activity (GO:0047372) | catalytic activity (GO:0003824)	metabolic process (GO:0008152) | phospholipid catabolic process (GO:0009395) | long term synaptic depression (GO:0060292) | regulation of endocannabinoid signaling pathway (GO:2000124) | acylglycerol catabolic process (GO:0046464) | positive regulation of lipid biosynthetic process (GO:0046889) | negative regulation of cell migration (GO:0030336)	integral component of membrane (GO:0016021) | AMPA glutamate receptor complex (GO:0032281) | mitochondrion (GO:0005739) | extracellular exosome (GO:0070062)	2.793	1.724	0.477613	1.496	1.271	0.13629
ABHD8	0910001L24Rik | AB030191	ENSOARG00000017259	5:5558703-5563511:+1	protein_coding	abhydrolase domain containing 8	unknown	unknown	extracellular exosome (GO:0070062)	6.712	3.291	0.845791	2.7	1.474	0.58068
ABI1	ABA INSENSITIVE 1 | ABI-1 | ABLBP4 | AtABI1 | E3B1 | E3b1 | F20B18.190 | F20B18_190 | NAP1 | NAP1BP | PROTEIN PHOSPHATASE 2C ABI1 | SSH3BP | SSH3BP1 | Ssh3bp1 | abi-1 | e3b1 | nap1bp | ssh3bp | ssh3bp1	ENSOARG00000016059	13:16845898-16930346:+1	protein_coding	abl interactor 1	protein binding (GO:0005515) | protein tyrosine kinase activator activity (GO:0030296) | protein complex binding (GO:0032403)	lamellipodium morphogenesis (GO:0072673) | megakaryocyte development (GO:0035855) | dendrite morphogenesis (GO:0048813) | movement of cell or subcellular component (GO:0006928) | somitogenesis (GO:0001756) | peptidyl-tyrosine phosphorylation (GO:0018108) | positive regulation of protein tyrosine kinase activity (GO:0061098)	intracellular (GO:0005622) | filopodium (GO:0030175) | neuron projection (GO:0043005) | SCAR complex (GO:0031209) | lamellipodium (GO:0030027) | cytoplasm (GO:0005737) | extracellular exosome (GO:0070062) | cell leading edge (GO:0031252)	60.09	36.35	0.709828	51.244	33.959	0.579601
ABI2	8430425M24Rik | ABA INSENSITIVE 2 | ABI-2 | ABI2B | AI839867 | AIP-1 | AblBP3 | AtABI2 | C130078H13 | GRMZM2G018485 | GRMZM2G018485_T01 | MHM17.19 | MHM17_19 | PROTEIN PHOSPHATASE 2C | SSH3BP2 | Xlan4 | abi-2 | abi1 | abi2b | ablbp3 | aip-1 | argBP1 | argBPIA | argBPIB | argbpia | argbpib | lan4-a | ssh3bp2 | xlan4	ENSOARG00000018213	2:204292967-204343576:+1	protein_coding	abl interactor 2	protein binding (GO:0005515)	actin polymerization or depolymerization (GO:0008154)	cytoplasm (GO:0005737)	0.786	0.567	0.188727	0.506	0.415	0.0899197
ABI3	2210414K06Rik | ABA INSENSITIVE 3 | AI987680 | NESH | SIS10 | SSH3BP3 | SUGAR INSENSITIVE 10 | nesh | ssh3bp3	ENSOARG00000006211	11:36889767-36898364:-1	protein_coding	ABI family member 3	protein binding (GO:0005515)	regulation of cell migration (GO:0030334)	intracellular (GO:0005622) | lamellipodium (GO:0030027) | cytoplasm (GO:0005737) | membrane (GO:0016020)	49.287	9.325	2.28404	28.638	5.353	2.22194
ABI3BP	5033411B22Rik | AI506287 | BG172926 | D930038M13Rik | NESHBP | RGD1562717 | TARSH | eratin | neshbp | tarsh	ENSOARG00000018194	1:163616161-163909749:-1	protein_coding	ABI family member 3 binding protein	glycosaminoglycan binding (GO:0005539) | protein binding (GO:0005515) | heparin binding (GO:0008201) | collagen binding (GO:0005518)	extracellular matrix organization (GO:0030198) | positive regulation of cell-substrate adhesion (GO:0010811)	extracellular space (GO:0005615) | extracellular matrix (GO:0031012) | proteinaceous extracellular matrix (GO:0005578) | interstitial matrix (GO:0005614)	0.293	0.231	0.0708915	0.358	0.385	0.0284025
ABL1	ABL | AI325092 | Abl | E430008G22Rik | JTK7 | abl | bcr/abl | c-ABL | c-ABL1 | c-Abl | c-abl | jtk7 | p150 | v-abl	ENSOARG00000007419	3:5731767-5765473:-1	protein_coding	ABL proto-oncogene 1, non-receptor tyrosine kinase	transferase activity, transferring phosphorus-containing groups (GO:0016772) | proline-rich region binding (GO:0070064) | nucleotide binding (GO:0000166) | protein tyrosine kinase activity (GO:0004713) | protein kinase activity (GO:0004672) | manganese ion binding (GO:0030145) | syntaxin binding (GO:0019905) | protein binding (GO:0005515) | non-membrane spanning protein tyrosine kinase activity (…	regulation of microtubule polymerization (GO:0031113) | peptidyl-tyrosine phosphorylation (GO:0018108) | platelet-derived growth factor receptor-beta signaling pathway (GO:0035791) | activated T cell proliferation (GO:0050798) | negative regulation of cell-cell adhesion (GO:0022408) | signal transduction in response to DNA damage (GO:0042770) | negative regulation of cellular senescence (GO:20007…	actin cytoskeleton (GO:0015629) | nucleolus (GO:0005730) | nucleus (GO:0005634) | cytosol (GO:0005829) | cytoplasm (GO:0005737) | perinuclear region of cytoplasm (GO:0048471) | nucleoplasm (GO:0005654) | cell leading edge (GO:0031252)	11.63	3.316	1.54909	17.047	6.368	1.29241
ABL2	AA536808 | ABLL | ARG | Abll | Arg | CABL | abll | arg | cb272	ENSOARG00000016598	12:58549855-58567599:-1	protein_coding	ABL proto-oncogene 2, non-receptor tyrosine kinase	transferase activity, transferring phosphorus-containing groups (GO:0016772) | non-membrane spanning protein tyrosine kinase activity (GO:0004715) | protein binding (GO:0005515) | kinase activity (GO:0016301) | nucleotide binding (GO:0000166) | ATP binding (GO:0005524) | transferase activity (GO:0016740) | protein tyrosine kinase activity (GO:0004713) | protein kinase activity (GO:0004672) | magn…	positive regulation of neuron projection development (GO:0010976) | positive regulation of phospholipase C activity (GO:0010863) | peptidyl-tyrosine phosphorylation (GO:0018108) | positive regulation of cytosolic calcium ion concentration (GO:0007204) | cellular response to retinoic acid (GO:0071300) | protein phosphorylation (GO:0006468) | phosphorylation (GO:0016310) | positive regulation of ox…	unknown	9.71	13.264	0.41342	9.098	11.924	0.355983
ABLIM1	2210411C18Rik | 2610209L21Rik | 4833406P10Rik | 9330196J19Rik | ABLIM | AV079770 | AW060987 | AW215784 | LIMAB1 | LIMATIN | Limab1 | RGD1565768 | abLIM-1 | ablim | limab1 | limatin | mKIAA0059	ENSOARG00000015139	22:33874564-34112699:-1	protein_coding	actin binding LIM protein 1	actin binding (GO:0003779) | protein binding (GO:0005515) | metal ion binding (GO:0046872) | zinc ion binding (GO:0008270)	lamellipodium assembly (GO:0030032) | cilium assembly (GO:0042384) | cytoskeleton organization (GO:0007010)	stress fiber (GO:0001725) | lamellipodium (GO:0030027)	0	0	0	0.009	0	0.0129262
ABLIM2	AI606905 | C230091L11	ENSOARG00000012162	6:113703808-113823694:-1	protein_coding	actin binding LIM protein family member 2	actin binding (GO:0003779) | metal ion binding (GO:0046872) | zinc ion binding (GO:0008270)	actin cytoskeleton organization (GO:0030036) | transcription, DNA-templated (GO:0006351) | cytoskeleton organization (GO:0007010)	actin cytoskeleton (GO:0015629)	0	0.007	0.0100637	0	0	0
ABLIM3	AW990719 | D930036B08Rik | HMFN1661 | RGD1565118 | im:7152284 | zgc:158673 | zgc:198293	ENSOARG00000005014	5:58031525-58155196:+1	protein_coding	actin binding LIM protein family member 3	actin binding (GO:0003779) | protein binding (GO:0005515) | metal ion binding (GO:0046872) | zinc ion binding (GO:0008270)	positive regulation of transcription from RNA polymerase II promoter (GO:0045944) | lamellipodium assembly (GO:0030032) | positive regulation of protein targeting to mitochondrion (GO:1903955) | actin cytoskeleton organization (GO:0030036) | cilium assembly (GO:0042384) | transcription, DNA-templated (GO:0006351)	stress fiber (GO:0001725) | lamellipodium (GO:0030027)	2.46	1.213	0.644769	3.067	1.076	0.970159
ABO	A3GALNT | A3GALT1 | Abo | Abo2 | CG6093 | Dmel\CG6093 | GB14535 | GBGT1 | GTB | Mafa_ABO | Mamu_ABO | NAGAT | RH*ABO | si:dkey-16g11.2	ENSOARG00000003728	3:2617192-2634288:+1	protein_coding	ABO blood group (transferase A, alpha 1-3-N-acetylgalactosaminyltransferase; transferase B, alpha 1-3-galactosyltransferase)	fucosylgalactoside 3-alpha-galactosyltransferase activity (GO:0004381) | glycoprotein-fucosylgalactoside alpha-N-acetylgalactosaminyltransferase activity (GO:0004380) | transferase activity, transferring hexosyl groups (GO:0016758)	carbohydrate metabolic process (GO:0005975)	membrane (GO:0016020)	0.514	0.208	0.325745	0.373	0.061	0.371907
ABR	BCR | MDB | xabr	ENSOARG00000011086	11:21295062-21481163:+1	protein_coding	active BCR-related	guanyl-nucleotide exchange factor activity (GO:0005085) | Rho guanyl-nucleotide exchange factor activity (GO:0005089) | protein binding (GO:0005515) | GTPase activator activity (GO:0005096)	inner ear morphogenesis (GO:0042472) | neuromuscular process controlling balance (GO:0050885) | positive regulation of GTPase activity (GO:0043547) | actin cytoskeleton organization (GO:0030036) | response to lipopolysaccharide (GO:0032496) | positive regulation of phagocytosis (GO:0050766) | negative regulation of cell migration (GO:0030336) | brain development (GO:0007420) | regulation of vascu…	cytosol (GO:0005829) | membrane (GO:0016020) | plasma membrane (GO:0005886)	56.46	15.457	1.80386	71.597	21.591	1.68416
ABRA	C130068O12Rik | Ms1 | STARS | Stars	ENSOARG00000015208	9:70486510-70496619:+1	protein_coding	actin binding Rho activating protein	actin binding (GO:0003779)	positive regulation of transcription from RNA polymerase II promoter (GO:0045944) | positive regulation of Rho protein signal transduction (GO:0035025) | positive regulation of sequence-specific DNA binding transcription factor activity (GO:0051091) | positive regulation of transcription, DNA-templated (GO:0045893) | protein import into nucleus, translocation (GO:0000060)	actin cytoskeleton (GO:0015629) | myofibril (GO:0030016) | plasma membrane (GO:0005886)	0	0.055	0.077243	0	0.067	0.0935602
ABRACL	1700028I04Rik | 3110003A17Rik | C1H6orf115 | C3H6orf115 | C4H6orf115 | C6ORF115 | C6orf115 | C9H6orf115 | CF115 | Costars | HSPC280 | PRO2013 | c6orf115 | cf115 | si:dkey-34f16.3 | wu:fa91c10 | wu:fb38c09 | zgc:113923	ENSOARG00000001146	8:63801650-63810872:+1	protein_coding	ABRA C-terminal like	unknown	unknown	unknown	353.024	178.489	0.979952	292.342	151.049	0.948047
ABT1	BB_R223_JSM3D337R | hABT1 | habt1 | im:7139827 | zgc:109995	ENSOARG00000018649	20:30459366-30461255:-1	protein_coding	activator of basal transcription 1	protein binding (GO:0005515) | poly(A) RNA binding (GO:0044822) | nucleotide binding (GO:0000166)	regulation of transcription from RNA polymerase II promoter (GO:0006357) | transcription from RNA polymerase II promoter (GO:0006366) | spinal cord motor neuron differentiation (GO:0021522)	transcription factor complex (GO:0005667)	8.331	5.489	0.524036	10.165	6.174	0.638134
ABTB2	ABTB2A | AW539457 | BPOZ-2 | BTBD22 | Cca3	ENSOARG00000018454	15:62945041-63129406:-1	protein_coding	ankyrin repeat and BTB domain containing 2	protein binding (GO:0005515) | protein heterodimerization activity (GO:0046982)	cellular response to toxic substance (GO:0097237)	nucleus (GO:0005634) | nucleoplasm (GO:0005654)	0.377	0.155	0.253636	3.757	1.234	1.09042
ACA59	.	ENSOARG00000024032	12:39343753-39343892:-1	snoRNA	Small nucleolar RNA ACA59	unknown	unknown	unknown	0	0	0	0	0	0
ACA64/ENSOARG:23327	.	ENSOARG00000023327	1:189777810-189777936:-1	snoRNA	Small nucleolar RNA ACA64	unknown	unknown	unknown	0	0	0	0	0	0
ACA64/ENSOARG:23649	.	ENSOARG00000023649	24:1508573-1508699:+1	snoRNA	Small nucleolar RNA ACA64	unknown	unknown	unknown	22.855	38.691	0.73452	24.375	37.937	0.617734
ACA64/ENSOARG:24400	.	ENSOARG00000024400	5:47020036-47020150:-1	snoRNA	Small nucleolar RNA ACA64	unknown	unknown	unknown	0	1.115	1.08066	0	3.885	2.28836
ACA64/ENSOARG:24885	.	ENSOARG00000024885	17:6252004-6252143:+1	snoRNA	Small nucleolar RNA ACA64	unknown	unknown	unknown	0	0	0	0	0	0
ACAA1	ACAA | Acaa | Acaa1a | PTHIO | Pktaa | THIO | acaa | pthio | thio | zgc:92385	ENSOARG00000000978	19:11519034-11543751:-1	protein_coding	acetyl-CoA acyltransferase 1	protein binding (GO:0005515) | transferase activity (GO:0016740) | acetate CoA-transferase activity (GO:0008775) | transferase activity, transferring acyl groups (GO:0016746) | palmitoyl-CoA oxidase activity (GO:0016401) | transferase activity, transferring acyl groups other than amino-acyl groups (GO:0016747) | catalytic activity (GO:0003824)	fatty acid beta-oxidation (GO:0006635) | very long-chain fatty acid metabolic process (GO:0000038) | metabolic process (GO:0008152) | bile acid metabolic process (GO:0008206)	membrane (GO:0016020) | peroxisome (GO:0005777) | intracellular membrane-bounded organelle (GO:0043231)	22.117	16.11	0.434114	16.112	12.588	0.332675
ACACA	A530025K05Rik | ACAC | ACACAD | ACC | ACC1 | ACCA | Acac | Acc1 | Gm738 | acc | fj43d01 | im:7138837 | si:ch211-199d18.1 | wu:fj43d01	ENSOARG00000000829	11:13029441-13257871:-1	protein_coding	acetyl-CoA carboxylase 1	ATP binding (GO:0005524) | protein binding (GO:0005515) | acetyl-CoA carboxylase activity (GO:0003989) | metal ion binding (GO:0046872) | D-alanine-D-alanine ligase activity (GO:0008716) | biotin carboxylase activity (GO:0004075) | ligase activity (GO:0016874) | nucleotide binding (GO:0000166) | catalytic activity (GO:0003824)	lipid homeostasis (GO:0055088) | lipid metabolic process (GO:0006629) | tissue homeostasis (GO:0001894) | cellular response to prostaglandin E stimulus (GO:0071380) | fatty acid biosynthetic process (GO:0006633) | metabolic process (GO:0008152) | acetyl-CoA metabolic process (GO:0006084) | protein homotetramerization (GO:0051289) | multicellular organismal protein metabolic process (GO:0044268)	actin cytoskeleton (GO:0015629) | cytosol (GO:0005829) | cytoplasm (GO:0005737) | nucleolus (GO:0005730) | mitochondrion (GO:0005739) | extracellular exosome (GO:0070062)	4.648	2.707	0.607488	2.889	1.873	0.436841
ACACB	ACACA | ACC2 | ACCB | AI597064 | AW743042 | Acc2 | Accb | HACC275 | UNG | si:ch211-250o15.3	ENSOARG00000016430	17:63507291-63604351:-1	protein_coding	acetyl-CoA carboxylase beta	ATP binding (GO:0005524) | protein binding (GO:0005515) | acetyl-CoA carboxylase activity (GO:0003989) | metal ion binding (GO:0046872) | biotin carboxylase activity (GO:0004075) | ligase activity (GO:0016874) | nucleotide binding (GO:0000166) | catalytic activity (GO:0003824)	malonyl-CoA biosynthetic process (GO:2001295) | negative regulation of gene expression (GO:0010629) | regulation of glucose metabolic process (GO:0010906) | fatty acid biosynthetic process (GO:0006633) | positive regulation of heart growth (GO:0060421) | energy homeostasis (GO:0097009) | metabolic process (GO:0008152) | positive regulation of lipid storage (GO:0010884) | negative regulation of ca…	nucleus (GO:0005634) | mitochondrion (GO:0005739)	0.06	0.1	0.0534393	0.038	0.08	0.0572249
ACAD11	5730439E10Rik | ACAD-11 | AI987948 | RGD1306270 | acd11 | zgc:55835	ENSOARG00000008905	1:255027458-255141792:+1	protein_coding	acyl-CoA dehydrogenase family member 11	oxidoreductase activity, acting on the CH-CH group of donors (GO:0016627) | transferase activity, transferring phosphorus-containing groups (GO:0016772) | flavin adenine dinucleotide binding (GO:0050660) | medium-chain-acyl-CoA dehydrogenase activity (GO:0070991) | very-long-chain-acyl-CoA dehydrogenase activity (GO:0017099) | long-chain-acyl-CoA dehydrogenase activity (GO:0004466) | acyl-CoA deh…	metabolic process (GO:0008152) | fatty acid beta-oxidation using acyl-CoA dehydrogenase (GO:0033539) | oxidation-reduction process (GO:0055114)	mitochondrial membrane (GO:0031966) | nucleus (GO:0005634)	6.808	6.357	0.0858355	5.04	4.79	0.0609852
ACAD8	2310016C19Rik | ACAD-8 | AI786953 | ARC42 | DDBDRAFT_0219367 | DDBDRAFT_0237710 | DDB_0219367 | DDB_0237710 | RGD1564209 | zgc:55874	ENSOARG00000013647	15:80512126-80522804:+1	protein_coding	acyl-CoA dehydrogenase family member 8	oxidoreductase activity, acting on the CH-CH group of donors (GO:0016627) | flavin adenine dinucleotide binding (GO:0050660) | acyl-CoA dehydrogenase activity (GO:0003995)	metabolic process (GO:0008152) | oxidation-reduction process (GO:0055114)	unknown	27.17	11.221	1.2048	18.11	8.839	0.957744
ACAD9	2600017P15Rik | 4732402K02 | C630012L17Rik | NPD002 | Nyggf2 | im:7141484 | zgc:136367	ENSOARG00000002649	19:58730369-58745349:+1	protein_coding	acyl-CoA dehydrogenase family member 9	oxidoreductase activity, acting on the CH-CH group of donors (GO:0016627) | protein binding (GO:0005515) | flavin adenine dinucleotide binding (GO:0050660) | acyl-CoA dehydrogenase activity (GO:0003995) | oxidoreductase activity (GO:0016491)	metabolic process (GO:0008152) | mitochondrial respiratory chain complex I assembly (GO:0032981) | oxidation-reduction process (GO:0055114)	nucleus (GO:0005634) | dendrite (GO:0030425) | mitochondrion (GO:0005739)	12.815	9.546	0.38954	13.014	9.146	0.465958
ACADL	AA960361 | ACAD4 | ACOADA | AU018452 | C79855 | LCAD | zgc:55656	ENSOARG00000019178	2:210797467-210839951:-1	protein_coding	acyl-CoA dehydrogenase, long chain	oxidoreductase activity, acting on the CH-CH group of donors (GO:0016627) | flavin adenine dinucleotide binding (GO:0050660) | acyl-CoA dehydrogenase activity (GO:0003995) | oxidoreductase activity (GO:0016491)	metabolic process (GO:0008152) | oxidation-reduction process (GO:0055114)	unknown	3.729	2.843	0.299302	2.599	2.114	0.208827
ACADS	ACAD3 | AI196007 | Bcd-1 | Bcd1 | Hdlq8 | SCAD | Scad | acad3 | scad | wu:fc44c01 | zgc:92400	ENSOARG00000013118	17:62600483-62620320:+1	protein_coding	acyl-CoA dehydrogenase, C-2 to C-3 short chain	oxidoreductase activity, acting on the CH-CH group of donors (GO:0016627) | flavin adenine dinucleotide binding (GO:0050660) | acyl-CoA dehydrogenase activity (GO:0003995)	metabolic process (GO:0008152) | oxidation-reduction process (GO:0055114)	nucleus (GO:0005634) | mitochondrion (GO:0005739)	20.234	9.998	0.949135	11.102	6.116	0.766107
ACADSB	1300003O09Rik | 2-MEBCAD | 2-mebcad | ACAD7 | BB066609 | DDBDRAFT_0185291 | DDBDRAFT_0237707 | DDB_0185291 | DDB_0237707 | SBCAD | acad7 | sbcad | zgc:162918	ENSOARG00000009197	22:41724286-41741375:+1	protein_coding	acyl-CoA dehydrogenase, short/branched chain	oxidoreductase activity, acting on the CH-CH group of donors (GO:0016627) | flavin adenine dinucleotide binding (GO:0050660) | acyl-CoA dehydrogenase activity (GO:0003995) | oxidoreductase activity (GO:0016491)	metabolic process (GO:0008152) | oxidation-reduction process (GO:0055114)	mitochondrion (GO:0005739) | extracellular exosome (GO:0070062)	25.049	16.557	0.569182	17.66	11.854	0.537732
ACADVL	ACAD6 | LCACD | VLCAD | fb52d04 | vlcad | wu:fb52d04 | wu:fc75e01 | zgc:64067	ENSOARG00000010662	11:26561092-26570595:+1	protein_coding	acyl-CoA dehydrogenase, very long chain	oxidoreductase activity, acting on the CH-CH group of donors (GO:0016627) | flavin adenine dinucleotide binding (GO:0050660) | acyl-CoA dehydrogenase activity (GO:0003995) | oxidoreductase activity (GO:0016491)	metabolic process (GO:0008152) | epithelial cell differentiation (GO:0030855) | fatty acid beta-oxidation using acyl-CoA dehydrogenase (GO:0033539) | regulation of cholesterol metabolic process (GO:0090181) | temperature homeostasis (GO:0001659) | negative regulation of fatty acid biosynthetic process (GO:0045717) | negative regulation of fatty acid oxidation (GO:0046322) | oxidation-reduction pr…	nucleus (GO:0005634) | mitochondrial nucleoid (GO:0042645) | cytoplasm (GO:0005737) | nucleolus (GO:0005730) | mitochondrion (GO:0005739)	51.77	31.377	0.704749	44.758	30.413	0.542662
ACAN	AGC1 | AGCAN | Agc | Agc1 | CSPCP | CSPG1 | CSPGCP | Cspg1 | MSK16 | SEDK | agc1 | agcan | b2b183Clo | cmd | cspg1 | cspgcp | msk16 | sedk | xagc1	ENSOARG00000011225	18:19520823-19560023:+1	protein_coding	aggrecan	protein binding (GO:0005515) | calcium ion binding (GO:0005509) | hyaluronic acid binding (GO:0005540)	cell adhesion (GO:0007155) | heart development (GO:0007507) | cartilage condensation (GO:0001502) | chondrocyte development (GO:0002063) | proteoglycan biosynthetic process (GO:0030166) | collagen fibril organization (GO:0030199)	basement membrane (GO:0005604) | proteinaceous extracellular matrix (GO:0005578)	0	0	0	0	0	0
ACAP1	CENTB1 | Centb1 | Cnt-b1 | centb1 | zgc:153917	ENSOARG00000012323	11:26670345-26681951:+1	protein_coding	ArfGAP with coiled-coil, ankyrin repeat and PH domains 1	protein binding (GO:0005515) | GTPase activator activity (GO:0005096) | metal ion binding (GO:0046872)	positive regulation of GTPase activity (GO:0043547)	membrane (GO:0016020)	2.197	1.026	0.658085	1.336	0.706	0.453423
ACAP2	4832442G16 | 9530039J15Rik | CENTB2 | CNT-B2 | Centb2 | XXYLT1 | cenB1A | centb2 | cnt-b2 | mKIAA0041 | si:dkey-254a11.3	ENSOARG00000020394	1:190471725-190572939:+1	protein_coding	ArfGAP with coiled-coil, ankyrin repeat and PH domains 2	Rab GTPase binding (GO:0017137) | protein binding (GO:0005515) | GTPase activator activity (GO:0005096) | metal ion binding (GO:0046872)	positive regulation of GTPase activity (GO:0043547)	membrane (GO:0016020)	22.969	32.256	0.472445	13.82	17.823	0.344951
ACAP3	CENTB5 | Centb5 | Kiaa1716-hp | acap2 | centb2 | centb5 | mKIAA1716	ENSOARG00000005065	12:49291098-49303940:+1	protein_coding	ArfGAP with coiled-coil, ankyrin repeat and PH domains 3	GTPase activator activity (GO:0005096) | metal ion binding (GO:0046872)	positive regulation of GTPase activity (GO:0043547)	unknown	3.989	2.084	0.693948	2.049	0.902	0.680819
ACAT1	6330585C21Rik | ACAT | Acat | MAT | RATACAL | T2 | THIL | acat1-a | fd16h07 | fd20g06 | wu:fd16h07 | wu:fd20g06 | zgc:86832	ENSOARG00000011112	15:17243209-17256984:+1	protein_coding	acetyl-CoA acetyltransferase 1	transferase activity (GO:0016740) | acetyl-CoA C-acetyltransferase activity (GO:0003985) | transferase activity, transferring acyl groups (GO:0016746) | transferase activity, transferring acyl groups other than amino-acyl groups (GO:0016747) | catalytic activity (GO:0003824)	metabolic process (GO:0008152)	mitochondrion (GO:0005739) | extracellular exosome (GO:0070062) | mitochondrial inner membrane (GO:0005743)	72.227	43.785	0.70936	55.359	39.445	0.478685
ACAT2	AW742799 | Ab2-076 | Acat3 | EMB1276 | EMBRYO DEFECTIVE 1276 | MIF21.12 | MIF21_12 | Tcp-1x | Tcp1-rs1 | acetoacetyl-CoA thiolase 2 | fb10a06 | fb53f08 | thic | wu:fb10a06 | wu:fb53f08	ENSOARG00000004539	8:82695755-82705146:+1	protein_coding	acetyl-CoA acetyltransferase 2	protein binding (GO:0005515) | acetyl-CoA C-acetyltransferase activity (GO:0003985) | transferase activity, transferring acyl groups other than amino-acyl groups (GO:0016747) | catalytic activity (GO:0003824)	metabolic process (GO:0008152)	nucleus (GO:0005634) | cytoplasm (GO:0005737) | nucleolus (GO:0005730) | extracellular exosome (GO:0070062)	31.23	26.534	0.22719	37.664	32.061	0.225861
ACBD3	60kDa | 8430407O11Rik | D1Ertd10e | GCP60 | GOCAP1 | GOLPH1 | Gocap1 | PAP7 | Pap7 | fa20g08 | si:dkey-267p15.1 | wu:fa20g08 | zgc:66303	ENSOARG00000000040	12:27330462-27367202:-1	protein_coding	acyl-CoA binding domain containing 3	protein binding (GO:0005515) | protein kinase A regulatory subunit binding (GO:0034237) | fatty-acyl-CoA binding (GO:0000062)	transport (GO:0006810)	integral component of membrane (GO:0016021) | Golgi apparatus (GO:0005794) | membrane (GO:0016020)	29.364	22.994	0.339688	24.639	22.295	0.13832
ACBD4	2010009P05Rik | 2010015A21Rik | AI849317 | HMFT0700 | zgc:85611	ENSOARG00000009804	11:44231924-44240721:+1	protein_coding	acyl-CoA binding domain containing 4	fatty-acyl-CoA binding (GO:0000062)	unknown	unknown	3.638	1.613	0.827796	1.535	0.875	0.435095
ACBD5	1300014E15Rik	ENSOARG00000015972	13:16797736-16822056:-1	protein_coding	acyl-CoA binding domain containing 5	fatty-acyl-CoA binding (GO:0000062)	pexophagy (GO:0030242)	nucleus (GO:0005634) | membrane (GO:0016020) | peroxisome (GO:0005777) | nucleoplasm (GO:0005654) | intracellular membrane-bounded organelle (GO:0043231)	3.293	2.734	0.201264	1.988	1.853	0.0667004
ACBD6	0610010G04Rik | 2610100E10Rik | DDBDRAFT_0188797 | DDBDRAFT_0266382 | DDB_0188797 | DDB_0266382 | wu:fc18d09 | wu:fc69g03	ENSOARG00000018266	12:59543177-59748150:-1	protein_coding	acyl-CoA binding domain containing 6	protein binding (GO:0005515) | fatty-acyl-CoA binding (GO:0000062)	unknown	unknown	24.066	16.236	0.540307	18.026	12.974	0.445227
ACBD7	9230116B18Rik | ACBP | ACBP/DBI | DBI | EP | Endozepine | RGD1564164 | bA455B2.2 | zgc:114176	ENSOARG00000007923	13:28688820-28689258:-1	protein_coding	acyl-CoA binding domain containing 7	fatty-acyl-CoA binding (GO:0000062)	unknown	unknown	159.747	78.052	1.02392	105.814	59.051	0.830841
ACCS	2610203E10Rik | ACS | Accsl | PHACS | Phacs | RGD1309314 | fa10f06 | wu:fa10f06 | zgc:113217	ENSOARG00000001518	15:72365360-72389751:+1	protein_coding	1-aminocyclopropane-1-carboxylate synthase homolog (inactive)	protein binding (GO:0005515) | pyridoxal phosphate binding (GO:0030170) | catalytic activity (GO:0003824)	biosynthetic process (GO:0009058)	unknown	20.103	8.592	1.13754	9.049	4.696	0.819031
ACCSL	Gm1967	ENSOARG00000001281	15:72348534-72363736:+1	protein_coding	1-aminocyclopropane-1-carboxylate synthase (inactive)-like	pyridoxal phosphate binding (GO:0030170) | lyase activity (GO:0016829) | catalytic activity (GO:0003824)	biosynthetic process (GO:0009058) | cellular amino acid metabolic process (GO:0006520)	unknown	0.091	0.116	0.0326859	0.069	0.147	0.101604
ACD	AGR_C_2410 | AGR_C_2611 | AGR_C_4660 | AGR_C_885 | AGR_L_2707 | AGR_L_2776 | AGR_L_2789 | AGR_pAT_773 | AGR_pTi_133 | PIP1 | PTOP | TINT1 | TPP1 | tpp1 | zgc:193816	ENSOARG00000003098	14:34545356-34551176:-1	protein_coding	adrenocortical dysplasia homolog	protein binding (GO:0005515) | DNA polymerase binding (GO:0070182) | telomeric DNA binding (GO:0042162) | macromolecular complex binding (GO:0044877)	telomere maintenance (GO:0000723) | skeletal system development (GO:0001501) | telomere capping (GO:0016233) | urogenital system development (GO:0001655) | protein localization to chromosome, telomeric region (GO:0070198) | positive regulation of telomere maintenance via telomerase (GO:0032212) | protection from non-homologous end joining at telomere (GO:0031848) | positive regulation of single-s…	telosome (GO:0070187) | nuclear telomere cap complex (GO:0000783) | nucleus (GO:0005634) | cytoplasm (GO:0005737) | nuclear chromosome, telomeric region (GO:0000784) | nucleoplasm (GO:0005654)	11.744	4.899	1.11128	7.563	3.455	0.942691
ACE	ACE | ACE1 | AChE | AW208573 | AcChE | AchE | CD143 | CG17907 | CHE | DCP | DCP1 | Dcp1 | DmAChE | Dmel\CG17907 | FBgn0000024 | ICH | MA1B1 | MVCD3 | StsRR92 | VFA0577 | ace | ace-2 | ace1 | ache | cd143 | dAChE | dcp | dcp1 | dmAChE | fb81h03 | l(3)26 | l(3)87Ed | si:ch211-124e16.1 | wu:fb81h03 | xace	ENSOARG00000012958	11:47222569-47244014:+1	protein_coding	Uncharacterized protein	tripeptidyl-peptidase activity (GO:0008240) | hydrolase activity (GO:0016787) | mitogen-activated protein kinase kinase binding (GO:0031434) | chloride ion binding (GO:0031404) | carboxypeptidase activity (GO:0004180) | bradykinin receptor binding (GO:0031711) | zinc ion binding (GO:0008270) | protein binding (GO:0005515) | endopeptidase activity (GO:0004175) | exopeptidase activity (GO:0008238) …	kidney development (GO:0001822) | regulation of angiotensin metabolic process (GO:0060177) | negative regulation of gene expression (GO:0010629) | negative regulation of gap junction assembly (GO:1903597) | beta-amyloid metabolic process (GO:0050435) | positive regulation of protein binding (GO:0032092) | positive regulation of systemic arterial blood pressure (GO:0003084) | posttranscriptional r…	endosome (GO:0005768) | external side of plasma membrane (GO:0009897) | extracellular space (GO:0005615) | cytoplasm (GO:0005737) | plasma membrane (GO:0005886) | membrane (GO:0016020) | lysosome (GO:0005764) | extracellular exosome (GO:0070062)	0.061	0.024	0.0512089	0.076	0.023	0.0728719
ACE2	2010305L05Rik | ACEH | AChE | Ace | Bmace2 | ace1 | zgc:92514	ENSOARG00000012439	X:13005909-13050550:-1	protein_coding	angiotensin I converting enzyme 2	protein binding (GO:0005515) | endopeptidase activity (GO:0004175) | metallocarboxypeptidase activity (GO:0004181) | hydrolase activity (GO:0016787) | glycoprotein binding (GO:0001948) | metal ion binding (GO:0046872) | virus receptor activity (GO:0001618) | carboxypeptidase activity (GO:0004180) | peptidase activity (GO:0008233) | peptidyl-dipeptidase activity (GO:0008241) | metallopeptidase act…	positive regulation of gap junction assembly (GO:1903598) | angiotensin-mediated drinking behavior (GO:0003051) | proteolysis (GO:0006508) | positive regulation of cardiac muscle contraction (GO:0060452) | regulation of cardiac conduction (GO:1903779) | tryptophan transport (GO:0015827) | regulation of systemic arterial blood pressure by renin-angiotensin (GO:0003081) | receptor-mediated virion a…	extracellular space (GO:0005615) | cell surface (GO:0009986) | cytoplasm (GO:0005737) | plasma membrane (GO:0005886) | membrane (GO:0016020) | extracellular region (GO:0005576) | extracellular exosome (GO:0070062)	0.021	0.016	0.00708246	0.049	0.017	0.044695
ACEA_U3/ENSOARG:21347	.	ENSOARG00000021347	3:149612653-149612867:-1	snoRNA	ACEA small nucleolar RNA U3	unknown	unknown	unknown	0	0	0	0	0	0
ACEA_U3/ENSOARG:21990	.	ENSOARG00000021990	11:9166593-9166809:-1	snoRNA	ACEA small nucleolar RNA U3	unknown	unknown	unknown	0	527.698	9.0463	0	352.142	8.4641
ACEA_U3/ENSOARG:22248	.	ENSOARG00000022248	11:9156720-9156949:-1	snoRNA	ACEA small nucleolar RNA U3	unknown	unknown	unknown	0	1.349	1.23205	0	0.509	0.593593
ACER1	2310024P18Rik | AI662009 | ALKCDase1 | ASAH3 | Alkcdase1 | Asah3 | Cer1 | asah3 | zgc:110285	ENSOARG00000006264	5:15726237-15748767:+1	protein_coding	alkaline ceramidase 1	dihydroceramidase activity (GO:0071633) | ceramidase activity (GO:0017040) | hydrolase activity, acting on carbon-nitrogen (but not peptide) bonds, in linear amides (GO:0016811)	ceramide catabolic process (GO:0046514) | epidermis development (GO:0008544) | cell differentiation (GO:0030154) | sphingolipid biosynthetic process (GO:0030148) | regulation of lipid metabolic process (GO:0019216) | ceramide metabolic process (GO:0006672) | cellular response to calcium ion (GO:0071277) | sphingolipid metabolic process (GO:0006665) | keratinocyte differentiation (GO:0030216) | sp…	integral component of membrane (GO:0016021) | endoplasmic reticulum (GO:0005783)	0	0	0	0	0	0
ACER2	2410116I05Rik | ALKCDase2 | ASAH3L | Asah3l | CRG-L1 | asah3l | maCER2	ENSOARG00000014252	2:87337974-87355861:+1	protein_coding	alkaline ceramidase 2	dihydroceramidase activity (GO:0071633) | ceramidase activity (GO:0017040) | hydrolase activity, acting on carbon-nitrogen (but not peptide) bonds, in linear amides (GO:0016811)	negative regulation of cell-matrix adhesion (GO:0001953) | negative regulation of cell adhesion mediated by integrin (GO:0033629) | activation of cysteine-type endopeptidase activity involved in apoptotic process (GO:0006919) | negative regulation of protein glycosylation in Golgi (GO:0090285) | ceramide metabolic process (GO:0006672) | response to retinoic acid (GO:0032526) | positive regulation…	integral component of membrane (GO:0016021) | integral component of Golgi membrane (GO:0030173) | Golgi apparatus (GO:0005794)	15.788	8.689	0.793011	11.778	6.061	0.855718
ACER3	1110057L18Rik | 5430429L08Rik | APHC | AV015045 | PHCA | Phca | RGD1561254 | phca | si:ch211-30e10.5	ENSOARG00000013240	15:54380118-54544096:+1	protein_coding	alkaline ceramidase 3	hydrolase activity, acting on carbon-nitrogen (but not peptide) bonds, in linear amides (GO:0016811) | phytoceramidase activity (GO:0070774)	ceramide metabolic process (GO:0006672) | phytosphingosine biosynthetic process (GO:0071602) | positive regulation of cell proliferation (GO:0008284) | sphingosine biosynthetic process (GO:0046512)	integral component of membrane (GO:0016021) | integral component of Golgi membrane (GO:0030173) | integral component of endoplasmic reticulum membrane (GO:0030176)	14.358	10.169	0.45949	12.294	10.039	0.268166
ACHE	ACEE | ARACHE | N-ACHE | YT | arache | n-ache | zgc:92550	ENSOARG00000015526	24:35649479-35653376:+1	protein_coding	acetylcholinesterase (Cartwright blood group)	protein self-association (GO:0043621) | protein binding (GO:0005515) | laminin binding (GO:0043236) | hydrolase activity (GO:0016787) | collagen binding (GO:0005518) | cholinesterase activity (GO:0004104) | protein homodimerization activity (GO:0042803) | acetylcholinesterase activity (GO:0003990) | serine hydrolase activity (GO:0017171) | acetylcholine binding (GO:0042166)	receptor internalization (GO:0031623) | retina development in camera-type eye (GO:0060041) | cell adhesion (GO:0007155) | neurotransmitter receptor biosynthetic process (GO:0045212) | protein tetramerization (GO:0051262) | regulation of receptor recycling (GO:0001919) | acetylcholine catabolic process (GO:0006581) | osteoblast development (GO:0002076)	basal lamina (GO:0005605) | extracellular space (GO:0005615) | Golgi apparatus (GO:0005794) | cell surface (GO:0009986) | neuromuscular junction (GO:0031594) | plasma membrane (GO:0005886) | membrane (GO:0016020) | extracellular region (GO:0005576) | synapse (GO:0045202) | perinuclear region of cytoplasm (GO:0048471)	4.319	1.16	1.30012	1.301	0.628	0.49916
ACIN1	2610036I19Rik | 2610510L13Rik | ACINUS | ACN | Acinus | Acn | C79325 | acinus | acinusL | acinusS | acn | fSAP152 | mKIAA0670	ENSOARG00000019368	7:21383324-21422108:+1	protein_coding	apoptotic chromatin condensation inducer 1	protein binding (GO:0005515) | nucleic acid binding (GO:0003676) | poly(A) RNA binding (GO:0044822) | nucleotide binding (GO:0000166)	apoptotic chromosome condensation (GO:0030263) | xenophagy (GO:0098792) | erythrocyte differentiation (GO:0030218) | mitophagy in response to mitochondrial depolarization (GO:0098779) | positive regulation of defense response to virus by host (GO:0002230) | positive regulation of monocyte differentiation (GO:0045657)	nuclear speck (GO:0016607) | nucleus (GO:0005634) | ASAP complex (GO:0061574) | nucleolus (GO:0005730) | cytoplasm (GO:0005737) | plasma membrane (GO:0005886) | nucleoplasm (GO:0005654)	22.752	11.162	0.965669	20.474	10.075	0.955284
ACKR1	AA162249 | CCBP1 | CD234 | DARC | Darc | Dfy | ESTM35 | FY | GPD | GpFy | WBCQ1	ENSOARG00000007687	1:108468685-108472227:+1	protein_coding	atypical chemokine receptor 1 (Duffy blood group)	chemokine binding (GO:0019956) | C-C chemokine binding (GO:0019957)	inflammatory response (GO:0006954) | chemokine-mediated signaling pathway (GO:0070098)	integral component of membrane (GO:0016021)	0.979	0.819	0.121626	1.959	1.415	0.293087
ACKR3	AW541270 | CMKOR1 | CXC-R7 | CXCR-7 | CXCR7 | Cmkor1 | Cxcr7 | GPR159 | RDC-1 | RDC1 | Rdc1 | cmkor1 | cxcr7 | gpr159 | rdc1 | xcxcr7	ENSOARG00000000304	1:4400644-4401732:-1	protein_coding	atypical chemokine receptor 3	protein binding (GO:0005515) | C-X-C chemokine receptor activity (GO:0016494) | C-X-C chemokine binding (GO:0019958) | chemokine receptor activity (GO:0004950) | coreceptor activity (GO:0015026) | G-protein coupled receptor activity (GO:0004930) | scavenger receptor activity (GO:0005044) | signal transducer activity (GO:0004871)	receptor internalization (GO:0031623) | chemokine-mediated signaling pathway (GO:0070098) | xenophagy (GO:0098792) | negative regulation of intrinsic apoptotic signaling pathway in response to DNA damage (GO:1902230) | positive regulation of ERK1 and ERK2 cascade (GO:0070374) | chemotaxis (GO:0006935) | G-protein coupled receptor signaling pathway (GO:0007186) | vasculogenesis (GO:0001570) | sign…	endosome (GO:0005768) | integral component of membrane (GO:0016021) | cell surface (GO:0009986) | plasma membrane (GO:0005886) | membrane (GO:0016020) | coated pit (GO:0005905) | intracellular membrane-bounded organelle (GO:0043231)	0.699	0.283	0.405165	5.429	2.288	0.967384
ACKR4	A630091E18Rik | CC-CKR-11 | CCBP2 | CCR-11 | CCR10 | CCR11 | CCRL1 | CCX CKR | CCX-CKR | CCX-CKR1 | CKR-11 | Ccrl1 | Cmkbrl1 | PPR1 | VSHK1 | cc-ckr-11 | ccbp2 | ccr10 | ccr11 | ccrl1 | ccx-ckr | ckr-11 | vshk1	ENSOARG00000015654	1:255102873-255103925:-1	protein_coding	atypical chemokine receptor 4	protein binding (GO:0005515) | G-protein coupled receptor activity (GO:0004930) | chemokine binding (GO:0019956) | scavenger receptor activity (GO:0005044) | signal transducer activity (GO:0004871) | chemokine receptor activity (GO:0004950)	chemokine-mediated signaling pathway (GO:0070098) | chemotaxis (GO:0006935) | G-protein coupled receptor signaling pathway (GO:0007186) | signal transduction (GO:0007165) | receptor-mediated endocytosis (GO:0006898)	integral component of membrane (GO:0016021) | membrane (GO:0016020)	0	0.042	0.0593553	0	0.087	0.120352
ACLY	A730098H14Rik | ACL | ATPCL | AW538652 | CLATP | Clatp | DDBDRAFT_0205389 | DDBDRAFT_0235360 | DDB_0205389 | DDB_0235360	ENSOARG00000017829	11:41537705-41574994:-1	protein_coding	ATP citrate lyase	ATP binding (GO:0005524) | protein binding (GO:0005515) | transferase activity, transferring acyl groups, acyl groups converted into alkyl on transfer (GO:0046912) | ATP citrate synthase activity (GO:0003878) | succinate-CoA ligase (ADP-forming) activity (GO:0004775) | cofactor binding (GO:0048037) | catalytic activity (GO:0003824)	lipid biosynthetic process (GO:0008610) | metabolic process (GO:0008152) | cellular carbohydrate metabolic process (GO:0044262) | oxaloacetate metabolic process (GO:0006107) | acetyl-CoA biosynthetic process (GO:0006085) | citrate metabolic process (GO:0006101)	cytoplasm (GO:0005737) | plasma membrane (GO:0005886) | membrane (GO:0016020) | nucleoplasm (GO:0005654) | extracellular exosome (GO:0070062)	16.328	11.76	0.441477	14.911	11.13	0.391445
ACMSD	DDBDRAFT_0218836 | DDBDRAFT_0266468 | DDB_0218836 | DDB_0266468 | zgc:162888	ENSOARG00000011350	2:174823736-174885379:-1	protein_coding	aminocarboxymuconate semialdehyde decarboxylase	protein binding (GO:0005515) | aminocarboxymuconate-semialdehyde decarboxylase activity (GO:0001760) | zinc ion binding (GO:0008270) | catalytic activity (GO:0003824)	metabolic process (GO:0008152) | protein oligomerization (GO:0051259) | quinolinate metabolic process (GO:0046874)	cytosol (GO:0005829) | extracellular exosome (GO:0070062)	0	0	0	0	0	0
ACO1	ACC oxidase 1 | ACONS | AH | ATACO1 | Aco-1 | Acon1 | DDBDRAFT_0204699 | DDBDRAFT_0229908 | DDB_0204699 | DDB_0229908 | EFE | ETH1 | F3P11.19 | F3P11_19 | F4B14.100 | F4B14_100 | FRP | GLU1 | HEL60 | IREB1 | IREBP | IREBP1 | IRP1 | Irebp | Irp1 | LEACO1 | aconitase 1 | ireb1 | irp1 | pTOM13 | ratireb | wu:fo75b03	ENSOARG00000014707	2:100367422-100406723:+1	protein_coding	aconitase 1	RNA binding (GO:0003723) | aconitate hydratase activity (GO:0003994) | protein binding (GO:0005515) | iron-sulfur cluster binding (GO:0051536) | lyase activity (GO:0016829) | 4 iron, 4 sulfur cluster binding (GO:0051539) | iron-responsive element binding (GO:0030350)	post-embryonic development (GO:0009791) | regulation of gene expression (GO:0010468) | citrate metabolic process (GO:0006101) | metabolic process (GO:0008152) | response to iron(II) ion (GO:0010040) | intestinal absorption (GO:0050892) | cellular iron ion homeostasis (GO:0006879) | regulation of translation (GO:0006417)	Golgi apparatus (GO:0005794) | cytosol (GO:0005829) | cytoplasm (GO:0005737) | endoplasmic reticulum (GO:0005783) | mitochondrion (GO:0005739) | extracellular exosome (GO:0070062)	50.092	29.02	0.767173	53.514	33.308	0.668082
ACO2	ACC OXIDASE | ACC oxidase 2 | ACONM | ATACO2 | Aco-2 | Aco3 | D10Wsu183e | DDBDRAFT_0206187 | DDBDRAFT_0230168 | DDB_0206187 | DDB_0230168 | F10M23.310 | F10M23_310 | F24O1.40 | F24O1_40 | GRMZM5G858454 | HEL-S-284 | ICRD | OCA8 | OPA9 | aconitase 2 | cb1017 | wu:fa10e03 | wu:fb69g04 | wu:fc20c11	ENSOARG00000018307	3:216599148-216619489:+1	protein_coding	aconitase 2	iron ion binding (GO:0005506) | aconitate hydratase activity (GO:0003994) | 4 iron, 4 sulfur cluster binding (GO:0051539)	metabolic process (GO:0008152) | tricarboxylic acid cycle (GO:0006099) | citrate metabolic process (GO:0006101)	myelin sheath (GO:0043209) | nucleus (GO:0005634) | mitochondrion (GO:0005739)	62.364	16.694	1.8404	44.86	13.113	1.70021
ACOD1	AI323667 | CAD | IRG1 | Irg1	ENSOARG00000016003	10:52549531-52556466:+1	protein_coding	aconitate decarboxylase 1	2-methylcitrate dehydratase activity (GO:0047547) | aconitate decarboxylase activity (GO:0047613)	metabolic process (GO:0008152) | propionate catabolic process (GO:0019543) | positive regulation of antimicrobial humoral response (GO:0002760) | defense response (GO:0006952) | cellular response to lipopolysaccharide (GO:0071222) | tolerance induction to lipopolysaccharide (GO:0072573)	unknown	5.568	3.032	0.703958	59.968	35.158	0.753737
ACOT11	1110020M10Rik | 2010309H15Rik | AW060409 | BFIT | BFIT1 | STARD14 | THEA | THEM1 | Thea | Them1 | mKIAA0707	ENSOARG00000007244	1:28774173-28797135:+1	protein_coding	acyl-CoA thioesterase 11	lipid binding (GO:0008289)	response to temperature stimulus (GO:0009266) | response to cold (GO:0009409)	extracellular exosome (GO:0070062)	0.905	0.583	0.26713	0.344	0.306	0.0413782
ACOT12	1300004O04Rik | 4930449F15Rik | AV027244 | CACH-1 | Cach | STARD15 | THEAL | mCACH-1 | rACH	ENSOARG00000015301	5:78632207-78673050:-1	protein_coding	acyl-CoA thioesterase 12	lipid binding (GO:0008289) | ATP binding (GO:0005524) | acetyl-CoA hydrolase activity (GO:0003986)	acetyl-CoA metabolic process (GO:0006084)	unknown	0.122	0.133	0.0140752	0.201	0.146	0.0676291
ACOT4	B430212I04Rik | PTE-Ib | PTE1B | PTE2B | Pte1b | Pte2b	ENSOARG00000000588	7:81905181-81910424:+1	protein_coding	acyl-CoA thioesterase 4	thiolester hydrolase activity (GO:0016790) | succinyl-CoA hydrolase activity (GO:0004778) | acyl-CoA hydrolase activity (GO:0047617) | receptor binding (GO:0005102)	very long-chain fatty acid metabolic process (GO:0000038) | long-chain fatty acid metabolic process (GO:0001676) | dicarboxylic acid metabolic process (GO:0043648) | dicarboxylic acid catabolic process (GO:0043649) | succinyl-CoA metabolic process (GO:0006104) | unsaturated monocarboxylic acid metabolic process (GO:0032789) | saturated monocarboxylic acid metabolic process (GO:0032788) | acyl-CoA…	peroxisome (GO:0005777)	1.382	1.249	0.0828898	2.992	2.287	0.28034
ACOT7	2410041A17Rik | ACH1 | ACT | Ach1 | Act | BACH | Bach | CTE-II | CTE-IIa | Cte-II | LACH | LACH1 | Lach1 | ach1 | act | bach | hBACH | lach | lach1 | zgc:103413	ENSOARG00000012566	12:45097626-45189413:+1	protein_coding	acyl-CoA thioesterase 7	protein binding (GO:0005515) | palmitoyl-CoA hydrolase activity (GO:0016290) | long-chain fatty acyl-CoA binding (GO:0036042) | protein homodimerization activity (GO:0042803) | fatty-acyl-CoA binding (GO:0000062)	medium-chain fatty acid biosynthetic process (GO:0051792) | palmitic acid biosynthetic process (GO:1900535) | long-chain fatty-acyl-CoA catabolic process (GO:0036116) | coenzyme A biosynthetic process (GO:0015937) | medium-chain fatty-acyl-CoA catabolic process (GO:0036114)	cytosol (GO:0005829) | cytoplasm (GO:0005737) | nucleoplasm (GO:0005654) | extracellular exosome (GO:0070062)	11.12	7.104	0.580684	8.861	6.814	0.335673
ACOT8	HNAACTE | NAP1 | PTE-1 | PTE-2 | PTE1 | PTE2 | Pte1 | SNX21 | hACTE-III | hTE | hacte-iii | hnaacte | pte-1 | pte-2 | pte1 | pte2 | zgc:101691	ENSOARG00000006799	13:74147388-74162212:-1	protein_coding	acyl-CoA thioesterase 8	protein binding (GO:0005515) | palmitoyl-CoA hydrolase activity (GO:0016290) | acyl-CoA hydrolase activity (GO:0047617) | receptor binding (GO:0005102) | medium-chain acyl-CoA hydrolase activity (GO:0052815)	negative regulation of CD4 biosynthetic process (GO:0045225) | peroxisome fission (GO:0016559) | acyl-CoA metabolic process (GO:0006637) | dicarboxylic acid catabolic process (GO:0043649)	peroxisomal matrix (GO:0005782) | peroxisome (GO:0005777) | mitochondrion (GO:0005739)	7.923	4.747	0.63472	5.995	4.044	0.471756
ACOT9	0610041P13Rik | ACATE2 | Acate2 | C76421 | CGI-16 | MT-ACT48 | MTACT48 | MTE-2 | U8 | acate2 | cgi-16 | mt-act48 | p48	ENSOARG00000016697	X:21078095-21108246:-1	protein_coding	acyl-CoA thioesterase 9	unknown	unknown	unknown	82.516	54.788	0.582098	40.875	32.419	0.325421
ACOX1	ACO | ACOX | AOX | Acox | D130055E20Rik | PALMCOX | PCOX1 | Paox | RATACOA1 | SCOX | ZNHI1 | aco | acox | wu:fb59h12 | zgc:114033 | zgc:92584	ENSOARG00000008540	11:54681819-54705928:+1	protein_coding	acyl-CoA oxidase 1	PDZ domain binding (GO:0030165) | oxidoreductase activity, acting on the CH-CH group of donors (GO:0016627) | flavin adenine dinucleotide binding (GO:0050660) | protein N-terminus binding (GO:0047485) | receptor binding (GO:0005102) | acyl-CoA dehydrogenase activity (GO:0003995) | acyl-CoA oxidase activity (GO:0003997)	very long-chain fatty acid metabolic process (GO:0000038) | fatty acid beta-oxidation (GO:0006635) | generation of precursor metabolites and energy (GO:0006091) | lipid metabolic process (GO:0006629) | fatty acid metabolic process (GO:0006631) | metabolic process (GO:0008152) | prostaglandin metabolic process (GO:0006693) | fatty acid beta-oxidation using acyl-CoA oxidase (GO:0033540) | fatty aci…	peroxisomal membrane (GO:0005778) | nucleolus (GO:0005730) | plasma membrane (GO:0005886) | membrane (GO:0016020) | peroxisome (GO:0005777) | intracellular membrane-bounded organelle (GO:0043231) | nucleus (GO:0005634) | cytoplasm (GO:0005737) | nucleoplasm (GO:0005654) | mitochondrion (GO:0005739)	57.805	51.314	0.168742	35.632	35.89	0.0101253
ACOX2	BCOX | BRCACOX | BRCOX | THCA | THCCox	ENSOARG00000012053	19:42855011-42883265:+1	protein_coding	acyl-CoA oxidase 2	oxidoreductase activity, acting on the CH-CH group of donors (GO:0016627) | flavin adenine dinucleotide binding (GO:0050660) | receptor binding (GO:0005102) | acyl-CoA dehydrogenase activity (GO:0003995) | acyl-CoA oxidase activity (GO:0003997)	metabolic process (GO:0008152) | fatty acid metabolic process (GO:0006631) | fatty acid beta-oxidation (GO:0006635) | oxidation-reduction process (GO:0055114)	peroxisome (GO:0005777) | mitochondrion (GO:0005739) | intracellular membrane-bounded organelle (GO:0043231)	0	0.008	0.0114956	0	0.009	0.0129262
ACOX3	BI685180 | EST-s59 | PCOX | zgc:64087	ENSOARG00000012922	6:114055342-114103630:-1	protein_coding	acyl-CoA oxidase 3, pristanoyl	oxidoreductase activity, acting on the CH-CH group of donors (GO:0016627) | flavin adenine dinucleotide binding (GO:0050660) | receptor binding (GO:0005102) | acyl-CoA dehydrogenase activity (GO:0003995) | acyl-CoA oxidase activity (GO:0003997)	metabolic process (GO:0008152) | fatty acid metabolic process (GO:0006631) | fatty acid beta-oxidation (GO:0006635) | oxidation-reduction process (GO:0055114)	membrane (GO:0016020) | peroxisome (GO:0005777) | mitochondrion (GO:0005739)	8.004	4.108	0.817808	5.348	3.062	0.644112
ACP1	4632432E04Rik | ACP | ACYL CARRIER PROTEIN | AI427468 | Acp-1 | CG7216 | CG7216-PA | DDBDRAFT_0189318 | DDBDRAFT_0266663 | DDB_0189318 | DDB_0266663 | Dacp-1 | Dmel\CG7216 | HAAP | LMW-PTP | PPAC | T9J14.3 | T9J14_3 | acp1 | acyl carrier protein 1 | haap | im:6910498 | lmw-ptp | ptp1a | xlptp1 | zgc:110844	ENSOARG00000005204	2:191516-205711:+1	protein_coding	acid phosphatase 1, soluble	protein binding (GO:0005515) | acid phosphatase activity (GO:0003993) | phosphatase activity (GO:0016791) | non-membrane spanning protein tyrosine phosphatase activity (GO:0004726) | protein tyrosine phosphatase activity (GO:0004725)	protein dephosphorylation (GO:0006470) | peptidyl-tyrosine dephosphorylation (GO:0035335)	cytoplasm (GO:0005737) | cytoplasmic side of plasma membrane (GO:0009898) | extracellular exosome (GO:0070062)	63.433	39.703	0.662665	43.197	31.65	0.436865
ACP2	Acp-2 | LAP | T22H22.3 | T22H22_3 | acyl carrier protein 2 | wu:fi35e03 | zgc:113200	ENSOARG00000005614	15:75349557-75356067:-1	protein_coding	acid phosphatase 2, lysosomal	acid phosphatase activity (GO:0003993)	lysosome organization (GO:0007040) | skeletal system development (GO:0001501) | dephosphorylation (GO:0016311)	membrane (GO:0016020) | lysosome (GO:0005764) | extracellular exosome (GO:0070062)	19.877	5.62	1.65701	11.805	3.071	1.65325
ACP5	A_TM021B04.6 | HPAP | T21B4.110 | T21B4_110 | TR-AP | TRACP | TRACP5a | TRACP5b | TRAP | TTRRAP | TrATPase | Trap | UF | acyl carrier protein 5	ENSOARG00000018673	5:13581112-13584384:-1	protein_coding	acid phosphatase 5, tartrate resistant	acid phosphatase activity (GO:0003993) | ferrous iron binding (GO:0008198) | ferric iron binding (GO:0008199) | hydrolase activity (GO:0016787)	response to cytokine (GO:0034097) | negative regulation of superoxide anion generation (GO:0032929) | bone resorption (GO:0045453) | response to lipopolysaccharide (GO:0032496) | negative regulation of tumor necrosis factor production (GO:0032720) | negative regulation of nitric oxide biosynthetic process (GO:0045019) | dephosphorylation (GO:0016311) | negative regulation of inflammatory response…	lysosome (GO:0005764) | extracellular exosome (GO:0070062)	166.059	72.618	1.18223	75.814	43.595	0.784487
ACP6	5730559A09Rik | ACPL1 | AU022842 | LPAP | PACPL1 | im:7147584 | mPACPL1 | zgc:172268	ENSOARG00000020555	1:97736746-97757600:-1	protein_coding	acid phosphatase 6, lysophosphatidic	acid phosphatase activity (GO:0003993)	dephosphorylation (GO:0016311) | hematopoietic progenitor cell differentiation (GO:0002244)	mitochondrion (GO:0005739)	25.293	14.671	0.746582	18.715	12.171	0.581929
ACP7	AU017076 | C330005M16Rik | PAPL | PAPL1 | Papl | papl	ENSOARG00000005978	14:47997870-48011505:+1	protein_coding	acid phosphatase 7, tartrate resistant (putative)	acid phosphatase activity (GO:0003993) | metal ion binding (GO:0046872) | hydrolase activity (GO:0016787)	metabolic process (GO:0008152) | dephosphorylation (GO:0016311)	unknown	13.428	4.761	1.32448	5.565	2.401	0.948836
ACPP	5'-NT | A030005E02Rik | ACP-3 | ACP3 | AGR_C_2943 | AGR_C_4658 | Acpp11 | BA3988 | BB253_4660 | BPP5_3268 | ECK1080 | FRAP | JW1080 | LB083 | Lap | PAP | PSPTO3831 | Ppal | Pro1768 | RNACPP11 | SC4A7.17 | SMU.27 | SPy1753 | TampPt_p103 | VF1739 | acp-3 | acp3 | acpt | pap	ENSOARG00000009106	1:255352734-255409246:-1	protein_coding	acid phosphatase, prostate	identical protein binding (GO:0042802) | acid phosphatase activity (GO:0003993) | phosphatase activity (GO:0016791) | 5'-nucleotidase activity (GO:0008253) | lysophosphatidic acid phosphatase activity (GO:0052642) | thiamine phosphate phosphatase activity (GO:0042131)	nucleotide metabolic process (GO:0009117) | adenosine metabolic process (GO:0046085) | purine nucleobase metabolic process (GO:0006144) | thiamine metabolic process (GO:0006772) | regulation of sensory perception of pain (GO:0051930) | dephosphorylation (GO:0016311) | positive regulation of adenosine receptor signaling pathway (GO:0060168)	lysosomal membrane (GO:0005765) | integral component of membrane (GO:0016021) | extracellular space (GO:0005615) | filopodium (GO:0030175) | vesicle membrane (GO:0012506) | plasma membrane (GO:0005886) | extracellular exosome (GO:0070062) | intracellular (GO:0005622) | nucleus (GO:0005634)	0	0	0	0	0	0
ACPT	ECK3459 | EG546967 | Gm1432 | JW3440 | yhhU	ENSOARG00000014152	14:55904220-55908942:+1	protein_coding	acid phosphatase, testicular	acid phosphatase activity (GO:0003993)	dephosphorylation (GO:0016311)	unknown	0.056	0.029	0.0373669	0.034	0.014	0.0281785
ACR	Acro | PROACROSIN | Proacro1 | pSG1GP_48	ENSOARG00000020037	3:224217677-224225143:+1	protein_coding	acrosin	protein binding (GO:0005515) | serine-type peptidase activity (GO:0008236) | hydrolase activity (GO:0016787) | serine-type endopeptidase activity (GO:0004252) | mannose binding (GO:0005537) | peptidase activity (GO:0008233)	binding of sperm to zona pellucida (GO:0007339) | penetration of zona pellucida (GO:0007341) | acrosome reaction (GO:0007340) | proteolysis (GO:0006508) | single fertilization (GO:0007338) | activation of adenylate cyclase activity (GO:0007190)	protein complex (GO:0043234) | nucleus (GO:0005634) | acrosomal vesicle (GO:0001669)	0	0	0	0	0	0
ACRBP	CT23 | OY-TES-1 | SP32 | sp32	ENSOARG00000007217	3:207733335-207735615:+1	protein_coding	acrosin binding protein	protein binding (GO:0005515)	unknown	acrosomal vesicle (GO:0001669) | nucleus (GO:0005634) | cytoplasmic vesicle (GO:0031410)	0.631	0.268	0.363202	0.09	0.054	0.0484533
ACRV1	D11S4365 | Msa63 | SP-10 | SPACA2 | Sp10	ENSOARG00000011699	21:28297107-28303260:-1	protein_coding	acrosomal vesicle protein 1	unknown	unknown	acrosomal vesicle (GO:0001669)	0	0	0	0	0	0
ACSBG1	BG | BG1 | BGM | Bgm | E230019G03Rik | GR-LACS | Grlacs | LPD | Lpd | R75185 | mKIAA0631	ENSOARG00000000664	18:29603455-29673026:-1	protein_coding	acyl-CoA synthetase bubblegum family member 1	very long-chain fatty acid-CoA ligase activity (GO:0031957) | long-chain fatty acid-CoA ligase activity (GO:0004467) | catalytic activity (GO:0003824)	very long-chain fatty acid metabolic process (GO:0000038) | metabolic process (GO:0008152) | long-chain fatty acid metabolic process (GO:0001676) | response to glucocorticoid (GO:0051384)	cytoplasm (GO:0005737)	0	0.011	0.015783	0	0.016	0.0229004
ACSBG2	BGR | BRGL | Bgr | PRTD-NY3 | PRTDNY3 | fk81d02 | im:7046047 | sb:cb76 | si:dkey-240a9.3 | wu:fj55d04 | wu:fk81d02	ENSOARG00000006346	5:15840259-15880396:-1	protein_coding	acyl-CoA synthetase bubblegum family member 2	acyl-CoA hydrolase activity (GO:0047617) | long-chain fatty acid-CoA ligase activity (GO:0004467) | catalytic activity (GO:0003824)	fatty acid metabolic process (GO:0006631) | metabolic process (GO:0008152)	cytosol (GO:0005829) | cytoplasm (GO:0005737) | mitochondrion (GO:0005739)	0	0	0	0	0	0
ACSF2	ACSMW | AVYV493 | GB12778 | im:7145554 | wu:fi49b09 | zgc:152887	ENSOARG00000004315	11:35776073-35807792:-1	protein_coding	acyl-CoA synthetase family member 2	protein binding (GO:0005515) | catalytic activity (GO:0003824)	metabolic process (GO:0008152)	mitochondrion (GO:0005739)	53.93	28.202	0.911527	22.84	16.404	0.453965
ACSL1	ACS | ACS1 | ASCL1 | Acas | Acas1 | Acs | COAA | FACL1 | FACL2 | FACS | Facl2 | LACS | LACS 1 | LACS1 | LACS2 | MLCL1 | acsl6 | facl2	ENSOARG00000007614	26:13921746-13964184:-1	protein_coding	acyl-CoA synthetase long-chain family member 1	long-chain fatty acid-CoA ligase activity (GO:0004467) | catalytic activity (GO:0003824)	lipid biosynthetic process (GO:0008610) | positive regulation of protein serine/threonine kinase activity (GO:0071902) | metabolic process (GO:0008152) | long-chain fatty acid import (GO:0044539) | long-chain fatty acid metabolic process (GO:0001676) | adiponectin-activated signaling pathway (GO:0033211)	membrane (GO:0016020) | mitochondrion (GO:0005739)	43.764	29.883	0.535526	36.087	26.23	0.445717
ACSL3	2610510B12Rik | ACS3 | ACSL4 | Acs3 | C85929 | FACL3 | Facl3 | PRO2194 | Pro2194 | acs3 | acsl4 | facl3	ENSOARG00000020374	2:224067586-224102930:+1	protein_coding	acyl-CoA synthetase long-chain family member 3	protein kinase binding (GO:0019901) | protein domain specific binding (GO:0019904) | long-chain fatty acid-CoA ligase activity (GO:0004467) | catalytic activity (GO:0003824)	positive regulation of Golgi to plasma membrane protein transport (GO:0042998) | metabolic process (GO:0008152) | long-chain fatty acid import (GO:0044539) | positive regulation of secretion (GO:0051047) | very-low-density lipoprotein particle assembly (GO:0034379) | positive regulation of phosphatidylcholine biosynthetic process (GO:2001247)	Golgi apparatus (GO:0005794) | lipid particle (GO:0005811) | membrane (GO:0016020) | endoplasmic reticulum (GO:0005783) | perinuclear region of cytoplasm (GO:0048471)	35.566	30.68	0.20693	28.651	26.2	0.124474
ACSL4	9430020A05Rik | ACS4 | AU018108 | Acs4 | FACL4 | Facl4 | LACS4 | Lacs4 | MRX63 | MRX68 | acs4 | acsl3 | facl4 | lacs4 | mrx63 | mrx68	ENSOARG00000017954	X:118800402-118845526:+1	protein_coding	acyl-CoA synthetase long-chain family member 4	very long-chain fatty acid-CoA ligase activity (GO:0031957) | long-chain fatty acid-CoA ligase activity (GO:0004467) | arachidonate-CoA ligase activity (GO:0047676) | catalytic activity (GO:0003824)	neuron differentiation (GO:0030182) | metabolic process (GO:0008152) | embryonic process involved in female pregnancy (GO:0060136) | lipid metabolic process (GO:0006629)	cytoplasm (GO:0005737) | lipid particle (GO:0005811) | ER-mitochondrion membrane contact site (GO:0044233) | membrane (GO:0016020) | mitochondrion (GO:0005739) | extracellular exosome (GO:0070062)	28.578	27.537	0.0516908	71.761	65.078	0.138995
ACSL5	1700030F05Rik | ACS2 | ACS5 | ACSL6 | Acs5 | FACL5 | Facl5 | acs2 | acs5 | facl5 | zgc:92083	ENSOARG00000011792	22:31836040-31897597:+1	protein_coding	acyl-CoA synthetase long-chain family member 5	catalytic activity (GO:0003824)	metabolic process (GO:0008152)	nucleus (GO:0005634) | nucleolus (GO:0005730) | membrane (GO:0016020) | mitochondrion (GO:0005739) | mitochondrial inner membrane (GO:0005743)	84.308	58.459	0.520786	109.483	85.106	0.359639
ACSM1	Acas3 | BUCS1 | Bucs1 | MACS1 | Macs	ENSOARG00000012921	24:18189038-18245264:+1	protein_coding	acyl-CoA synthetase medium-chain family member 1	acyl-CoA ligase activity (GO:0003996) | butyrate-CoA ligase activity (GO:0047760) | fatty acid ligase activity (GO:0015645) | catalytic activity (GO:0003824)	metabolic process (GO:0008152) | fatty acid biosynthetic process (GO:0006633)	blood microparticle (GO:0072562) | mitochondrion (GO:0005739) | extracellular exosome (GO:0070062) | mitochondrial matrix (GO:0005759)	0	0	0	0	0	0
ACSM3	CH73-60L17.3 | SA | SAH | Sa | Sah | zgc:172040	ENSOARG00000013163	24:18472559-18526247:+1	protein_coding	acyl-CoA synthetase medium-chain family member 3	fatty acid ligase activity (GO:0015645) | catalytic activity (GO:0003824)	metabolic process (GO:0008152) | fatty acid biosynthetic process (GO:0006633)	mitochondrion (GO:0005739) | mitochondrial matrix (GO:0005759)	1.073	1.037	0.0252741	0.932	0.955	0.0170735
ACSM4	O-MACS | OMACS | Omacs	ENSOARG00000012980	24:18411601-18434122:+1	protein_coding	acyl-CoA synthetase medium-chain family member 4	catalytic activity (GO:0003824)	metabolic process (GO:0008152)	mitochondrion (GO:0005739)	0.029	0.043	0.0194962	0	0.045	0.0635029
ACSM5	Aa2-174 | C730019D22 | C730027J19Rik | Cc1-38 | RGD1309578	ENSOARG00000012681	24:18027363-18058341:+1	protein_coding	acyl-CoA synthetase medium-chain family member 5	catalytic activity (GO:0003824)	metabolic process (GO:0008152)	unknown	0	0	0	0	0	0
ACSS1	1110032O15Rik | ACAS2 | ACAS2L | ACECS1 | ACS2L | ACSS2 | AI788978 | Acas2 | Acas2l | AceCS2 | AceCS2L | acas2l | acecs2l | cb395 | sb:cb395 | wu:fa05a10 | wu:fc49f03 | wu:fi28d10 | zgc:113194 | zgc:158738	ENSOARG00000006624	13:41742022-41775868:-1	protein_coding	acyl-CoA synthetase short-chain family member 1	ATP binding (GO:0005524) | protein binding (GO:0005515) | ligase activity (GO:0016874) | nucleotide binding (GO:0000166) | AMP binding (GO:0016208) | catalytic activity (GO:0003824) | acetate-CoA ligase activity (GO:0003987)	metabolic process (GO:0008152) | acetyl-CoA biosynthetic process from acetate (GO:0019427) | acetyl-CoA biosynthetic process (GO:0006085)	mitochondrion (GO:0005739) | mitochondrial matrix (GO:0005759)	20.02	7.772	1.26078	8.896	4.443	0.862443
ACSS2	1110017C11Rik | ACAS | ACAS2 | ACECS | ACS | ACSA | Acas1 | Acas2 | AceCS1 | Acs1 | dJ1161H23.1 | wu:fa04c03 | wu:fj80b06 | wu:fj80h04 | zgc:92200	ENSOARG00000010787	13:63747999-63791523:+1	protein_coding	acyl-CoA synthetase short-chain family member 2	acetate-CoA ligase activity (GO:0003987) | catalytic activity (GO:0003824)	lipid biosynthetic process (GO:0008610) | metabolic process (GO:0008152) | acetyl-CoA biosynthetic process (GO:0006085)	cytoplasm (GO:0005737) | nucleoplasm (GO:0005654) | intracellular membrane-bounded organelle (GO:0043231)	32.127	19.377	0.701066	19.685	12.753	0.588839
ACSS3	8430416H19Rik | Dis3_1 | Gm874 | RGD1307051 | si:dkey-231a18.1	ENSOARG00000015186	3:116991455-117159401:+1	protein_coding	acyl-CoA synthetase short-chain family member 3	catalytic activity (GO:0003824)	metabolic process (GO:0008152)	mitochondrion (GO:0005739)	3.271	2.814	0.163269	0.816	1.183	0.265548
ACTA1	AA959943 | ACTA | ACTC1 | ASMA | Acta-2 | Acts | Actsk-1 | CFTD | CFTD1 | CFTDM | MPFD | NEM1 | NEM2 | NEM3 | SHPM | acta | acta2 | asma | cftd | cftd1 | cftdm | mpfd | nem1 | nem2 | nem3	ENSOARG00000003044	25:773585-776063:-1	protein_coding	actin, alpha 1, skeletal muscle	ATP binding (GO:0005524) | protein binding (GO:0005515) | nucleotide binding (GO:0000166)	skeletal muscle thin filament assembly (GO:0030240) | positive regulation of gene expression (GO:0010628) | skeletal muscle fiber development (GO:0048741) | mesenchyme migration (GO:0090131)	extracellular space (GO:0005615) | filopodium (GO:0030175) | cell body (GO:0044297) | actin cytoskeleton (GO:0015629) | extracellular exosome (GO:0070062) | blood microparticle (GO:0072562) | striated muscle thin filament (GO:0005865) | stress fiber (GO:0001725) | actin filament (GO:0005884) | lamellipodium (GO:0030027) | cytoplasm (GO:0005737) | sarcomere (GO:0030017)	0	0	0	0	0	0
ACTA2	0610041G09Rik | AAT6 | ACT-4 | ACTSA | ASMA | Actvs | MYMY5 | SMactin | SMalphaA | a-SMA | a-sma | aat6 | actc1 | actin | actsa | alpha-actin | alphaSMA | asma | mymy5 | sm-actin | wu:fb63d03	ENSOARG00000014814	22:10372581-10386337:-1	protein_coding	actin, alpha 2, smooth muscle, aorta	ATP binding (GO:0005524) | protein binding (GO:0005515) | protein kinase binding (GO:0019901) | nucleotide binding (GO:0000166)	positive regulation of gene expression (GO:0010628) | glomerular mesangial cell development (GO:0072144) | mesenchyme migration (GO:0090131) | vascular smooth muscle contraction (GO:0014829) | response to virus (GO:0009615) | regulation of blood pressure (GO:0008217)	protein complex (GO:0043234) | extracellular space (GO:0005615) | cytoskeleton (GO:0005856) | smooth muscle contractile fiber (GO:0030485) | filopodium (GO:0030175) | cell body (GO:0044297) | actin cytoskeleton (GO:0015629) | extracellular exosome (GO:0070062) | lamellipodium (GO:0030027) | cytoplasm (GO:0005737)	0.841	0.295	0.507538	0.408	0.163	0.275796
ACTB	ACT-5 | ACTA1 | Actx | B-actin | BRWS1 | Bact | Beta-actin | E430023M04Rik | PS1TP5BP1 | act-2 | actba | actin | beta-actin | ps1tp5bp1	ENSOARG00000003021	24:38675524-38677778:+1	protein_coding	actin beta	identical protein binding (GO:0042802) | protein binding (GO:0005515) | RNA polymerase II distal enhancer sequence-specific DNA binding (GO:0000980) | nitric-oxide synthase binding (GO:0050998) | nucleosomal DNA binding (GO:0031492) | kinesin binding (GO:0019894) | RNA polymerase II core promoter proximal region sequence-specific DNA binding (GO:0000978) | Tat protein binding (GO:0030957)	ATP-dependent chromatin remodeling (GO:0043044) | substantia nigra development (GO:0021762) | retina homeostasis (GO:0001895) | platelet aggregation (GO:0070527)	protein complex (GO:0043234) | cortical cytoskeleton (GO:0030863) | extracellular space (GO:0005615) | membrane (GO:0016020) | MLL5-L complex (GO:0070688) | plasma membrane (GO:0005886) | extracellular exosome (GO:0070062) | myelin sheath (GO:0043209) | blood microparticle (GO:0072562) | cytoplasmic ribonucleoprotein granule (GO:0036464) | NuA4 histone acetyltransferase complex (GO:0035267) | int…	2598.4	1556.21	0.739215	2253.7	1759.31	0.35711
ACTBL2	4732495G21Rik | ACT | ACTC | ACTC1 | RGD1309504	ENSOARG00000005532	16:21861501-21862631:+1	protein_coding	actin, beta like 2	ATP binding (GO:0005524) | nucleotide binding (GO:0000166)	unknown	extracellular space (GO:0005615) | extracellular exosome (GO:0070062)	0.215	0.201	0.0167202	0.229	0.23	0.0011734
ACTC1	ACTC | ASD5 | Actc-1 | CMD1R | CMH11 | LVNC4 | acta1 | acta1b | actc | actna1 | cmd1r	ENSOARG00000019993	7:27279050-27284876:-1	protein_coding	actin, alpha, cardiac muscle 1	ATP binding (GO:0005524) | protein binding (GO:0005515) | ATPase activity (GO:0016887) | myosin binding (GO:0017022)	negative regulation of apoptotic process (GO:0043066) | actin-myosin filament sliding (GO:0033275) | actin-mediated cell contraction (GO:0070252) | actomyosin structure organization (GO:0031032) | skeletal muscle thin filament assembly (GO:0030240) | heart contraction (GO:0060047) | actin filament-based movement (GO:0030048) | cardiac muscle tissue morphogenesis (GO:0055008) | cardiac myofibril a…	actomyosin, actin portion (GO:0042643) | extracellular space (GO:0005615) | membrane (GO:0016020) | I band (GO:0031674) | extracellular exosome (GO:0070062) | blood microparticle (GO:0072562) | focal adhesion (GO:0005925) | actin filament (GO:0005884) | cytoplasm (GO:0005737) | sarcomere (GO:0030017)	0	0	0	0.018	0.032	0.0197054
ACTG1	ACT | ACTA1 | ACTB | ACTG | AL023024 | Actg | Actl | BRWS2 | DFNA20 | DFNA26 | E51 | HEL-176 | act | actg | actg1a | beta-actin | dfna20 | dfna26	ENSOARG00000018506	11:50420600-50422985:+1	protein_coding	actin gamma 1	identical protein binding (GO:0042802) | protein binding (GO:0005515) | ubiquitin protein ligase binding (GO:0031625)	retina homeostasis (GO:0001895) | platelet aggregation (GO:0070527)	blood microparticle (GO:0072562) | nucleus (GO:0005634) | extracellular space (GO:0005615) | membrane (GO:0016020) | plasma membrane (GO:0005886) | extracellular exosome (GO:0070062)	2116.03	576.09	1.87518	2606.79	821.756	1.66429
ACTG2	ACT | ACTA3 | ACTE | ACTGE | ACTL3 | ACTSG | Act-4 | Act4 | Actin-2 | GAMMA-ACTIN | SMGA | VSCM	ENSOARG00000012108	3:95660587-95675679:+1	protein_coding	actin, gamma 2, smooth muscle, enteric	ATP binding (GO:0005524) | nucleotide binding (GO:0000166)	positive regulation of gene expression (GO:0010628) | mesenchyme migration (GO:0090131)	extracellular space (GO:0005615) | filopodium (GO:0030175) | cell body (GO:0044297) | cell periphery (GO:0071944) | extracellular exosome (GO:0070062) | blood microparticle (GO:0072562) | lamellipodium (GO:0030027) | cytoplasm (GO:0005737)	4.671	2.276	0.791668	7.675	3.684	0.889123
ACTL6A	2810432C06Rik | ACTL6 | AI851094 | ARP4 | ARPN-BETA | Actl6 | Arp4 | BAF53A | Baf53a | C79802 | INO80K | RGD1307747 | actin | actl6 | arp4 | arpn-beta | baf53a | chunp6900 | fb52e06 | fl26e12 | ino80k | wu:fb52e06 | wu:fl26e12	ENSOARG00000020696	1:205723456-205741843:-1	protein_coding	actin like 6A	chromatin binding (GO:0003682) | RNA polymerase II distal enhancer sequence-specific DNA binding (GO:0000980) | protein binding (GO:0005515) | nucleosomal DNA binding (GO:0031492) | RNA polymerase II core promoter proximal region sequence-specific DNA binding (GO:0000978)	nervous system development (GO:0007399) | regulation of mitophagy (GO:1903146) | ATP-dependent chromatin remodeling (GO:0043044) | neural retina development (GO:0003407) | chromatin remodeling (GO:0006338) | positive regulation of protein targeting to mitochondrion (GO:1903955) | histone H2A acetylation (GO:0043968) | histone H4 acetylation (GO:0043967)	protein complex (GO:0043234) | Ino80 complex (GO:0031011) | BAF-type complex (GO:0090544) | plasma membrane (GO:0005886) | npBAF complex (GO:0071564) | nucleus (GO:0005634) | NuA4 histone acetyltransferase complex (GO:0035267) | nuclear chromatin (GO:0000790) | SWI/SNF complex (GO:0016514) | nucleoplasm (GO:0005654)	26.099	14.134	0.840446	20.253	11.665	0.746819
ACTL6B	ACTL6 | Actl6 | ArpNa | BAF53B | Baf53b | arpNalpha | zgc:110167	ENSOARG00000016343	24:35811486-35821170:+1	protein_coding	actin like 6B	protein binding (GO:0005515)	nervous system development (GO:0007399) | chromatin remodeling (GO:0006338)	nBAF complex (GO:0071565) | BAF-type complex (GO:0090544) | nucleus (GO:0005634) | nucleolus (GO:0005730) | SWI/SNF complex (GO:0016514) | SWI/SNF superfamily-type complex (GO:0070603)	0	0.015	0.0214797	0	0	0
ACTL7B	ACTL7A | Tact1	ENSOARG00000003016	2:14357744-14358997:+1	protein_coding	actin like 7B	unknown	unknown	cytoplasm (GO:0005737)	0	0	0	0	0	0
ACTL8	ACTB | CT57	ENSOARG00000010724	2:247660078-247663496:-1	protein_coding	actin like 8	protein binding (GO:0005515)	epithelial cell differentiation (GO:0030855)	unknown	0	0	0	0	0	0
ACTN1	3110023F10Rik | Actn1a | BDPLT15 | a-actinin | actinin	ENSOARG00000021179	7:77577780-77619469:-1	protein_coding	actinin alpha 1	ligand-dependent nuclear receptor transcription coactivator activity (GO:0030374) | protein binding (GO:0005515) | integrin binding (GO:0005178) | actin filament binding (GO:0051015) | actin binding (GO:0003779) | calcium ion binding (GO:0005509) | ion channel binding (GO:0044325) | protein homodimerization activity (GO:0042803) | double-stranded RNA binding (GO:0003725) | vinculin binding (GO:00…	platelet formation (GO:0030220) | focal adhesion assembly (GO:0048041) | platelet morphogenesis (GO:0036344) | actin crosslink formation (GO:0051764) | actin filament bundle assembly (GO:0051017) | actin filament organization (GO:0007015) | actin filament network formation (GO:0051639) | negative regulation of cellular component movement (GO:0051271)	cell projection (GO:0042995) | extracellular space (GO:0005615) | ruffle (GO:0001726) | Z disc (GO:0030018) | brush border (GO:0005903) | extracellular exosome (GO:0070062) | intracellular (GO:0005622) | fascia adherens (GO:0005916) | stress fiber (GO:0001725) | focal adhesion (GO:0005925) | actin filament (GO:0005884) | cytoplasm (GO:0005737) | cell-cell junction (GO:0005911) | sarcomere (GO:003…	50.326	9.384	2.30533	74.85	11.354	2.61817
ACTN2	1110008F24Rik | ACTN1 | CMD1AA | CMH23	ENSOARG00000003713	25:9356575-9438266:+1	protein_coding	actinin alpha 2	ligand-dependent nuclear receptor transcription coactivator activity (GO:0030374) | thyroid hormone receptor coactivator activity (GO:0030375) | FATZ binding (GO:0051373) | phosphatidylinositol-4,5-bisphosphate binding (GO:0005546) | identical protein binding (GO:0042802) | titin Z domain binding (GO:0070080) | calcium ion binding (GO:0005509) | ion channel binding (GO:0044325) | protein dimeriza…	phospholipase C-activating angiotensin-activated signaling pathway (GO:0086097) | cardiac muscle cell development (GO:0055013) | positive regulation of potassium ion transport (GO:0043268) | negative regulation of potassium ion transport (GO:0043267) | microspike assembly (GO:0030035) | focal adhesion assembly (GO:0048041) | negative regulation of potassium ion transmembrane transporter activity …	filopodium (GO:0030175) | focal adhesion (GO:0005925) | plasma membrane (GO:0005886) | extracellular exosome (GO:0070062) | Z disc (GO:0030018) | sarcomere (GO:0030017)	0.223	0.11	0.139865	0.106	0.077	0.0383331
ACTN3	CG8953 | Dmel\CG8953 | ORF1 | acta-3 | dabp	ENSOARG00000006670	21:43889040-43900655:+1	protein_coding	actinin alpha 3 (gene/pseudogene)	actin binding (GO:0003779) | protein binding (GO:0005515) | calcium ion binding (GO:0005509) | actin filament binding (GO:0051015)	positive regulation of bone mineralization involved in bone maturation (GO:1900159) | response to denervation involved in regulation of muscle adaptation (GO:0014894) | negative regulation of glycolytic process (GO:0045820) | positive regulation of skeletal muscle fiber development (GO:0048743) | skeletal muscle atrophy (GO:0014732) | bone morphogenesis (GO:0060349) | negative regulation of calci…	intracellular (GO:0005622) | Z disc (GO:0030018) | brush border (GO:0005903) | sarcomere (GO:0030017)	0.345	0.195	0.170596	0.422	0.172	0.278949
ACTN4	ACTININ-4 | C77391 | FSGS | FSGS1 | fsgs | fsgs1 | wu:fb53f05 | zgc:63508	ENSOARG00000005791	14:47589195-47661156:+1	protein_coding	actinin alpha 4	ligand-dependent nuclear receptor transcription coactivator activity (GO:0030374) | protein binding (GO:0005515) | chromatin DNA binding (GO:0031490) | actin filament binding (GO:0051015) | retinoic acid receptor binding (GO:0042974) | actin binding (GO:0003779) | nuclear hormone receptor binding (GO:0035257) | ion channel binding (GO:0044325) | calcium ion binding (GO:0005509) | protein homodime…	protein localization to bicellular tight junction (GO:1902396) | vesicle transport along actin filament (GO:0030050) | actin filament bundle assembly (GO:0051017) | positive regulation of cell migration (GO:0030335) | regulation of nucleic acid-templated transcription (GO:1903506) | positive regulation of cellular component movement (GO:0051272) | peroxisome proliferator activated receptor signal…	protein complex (GO:0043234) | extracellular space (GO:0005615) | actin cytoskeleton (GO:0015629) | pseudopodium (GO:0031143) | extracellular exosome (GO:0070062) | Z disc (GO:0030018) | brush border (GO:0005903) | intracellular (GO:0005622) | nucleus (GO:0005634) | stress fiber (GO:0001725) | intracellular ribonucleoprotein complex (GO:0030529) | cytoplasm (GO:0005737) | perinuclear region of cy…	95.869	38.001	1.31252	51.287	25.746	0.967129
ACTR10	ACTR11 | Actr11 | Arp10 | Arp11 | HARP11 | actr11 | harp11 | zgc:55635	ENSOARG00000021108	7:67422019-67447215:+1	protein_coding	actin-related protein 10 homolog	protein binding (GO:0005515)	microtubule-based movement (GO:0007018)	dynactin complex (GO:0005869)	74.098	45.363	0.695801	66.963	45.315	0.55327
ACTR1A	ARP1 | Arp1 | Arp1A | CTRN1 | QtsA-17856 | alpha-Arp1 | arp1 | centractin | ctrn1	ENSOARG00000001115	22:22268574-22283225:-1	protein_coding	ARP1 actin-related protein 1 homolog A, centractin alpha	ATP binding (GO:0005524) | nucleotide binding (GO:0000166)	unknown	microtubule cytoskeleton (GO:0015630) | centrosome (GO:0005813) | myelin sheath (GO:0043209) | microtubule end (GO:1990752) | cytoplasm (GO:0005737) | dynactin complex (GO:0005869) | extracellular exosome (GO:0070062)	134.533	55.025	1.2745	118.501	51.648	1.18257
ACTR1B	2310066K23Rik | AA960180 | AI851923 | ARP1B | Arp1b | CTRN2 | PC3	ENSOARG00000013660	3:103425792-103431961:+1	protein_coding	ARP1 actin-related protein 1 homolog B, centractin beta	protein binding (GO:0005515)	unknown	microtubule cytoskeleton (GO:0015630) | centrosome (GO:0005813) | microtubule end (GO:1990752) | cytoplasm (GO:0005737) | membrane (GO:0016020) | dynactin complex (GO:0005869) | extracellular exosome (GO:0070062)	12.961	6.347	0.926175	15.019	7.048	0.993082
ACTR2	4921510D23Rik | AA409782 | ARP2 | Arp2 | D6Ertd746e | actr2-A | actr2-B | arp2 | arp2-A | arp2-B	ENSOARG00000019990	3:42946949-42983524:-1	protein_coding	ARP2 actin-related protein 2 homolog (yeast)	ATP binding (GO:0005524) | structural constituent of cytoskeleton (GO:0005200) | actin filament binding (GO:0051015)	cytosolic transport (GO:0016482) | Arp2/3 complex-mediated actin nucleation (GO:0034314) | meiotic chromosome movement towards spindle pole (GO:0016344) | actin cytoskeleton organization (GO:0030036) | cilium assembly (GO:0042384) | asymmetric cell division (GO:0008356) | meiotic cytokinesis (GO:0033206) | actin filament organization (GO:0007015) | spindle localization (GO:0051653) | meiotic cell…	cytoskeleton (GO:0005856) | focal adhesion (GO:0005925) | cell cortex (GO:0005938) | cytoplasm (GO:0005737) | membrane (GO:0016020) | Arp2/3 protein complex (GO:0005885) | actin cap (GO:0030478) | extracellular exosome (GO:0070062)	423.152	225.651	0.904109	353.295	202.883	0.79721
ACTR3	1200003A09Rik | ACTR3B | ARP3 | Arp3 | arp3	ENSOARG00000011780	2:177973869-177998815:+1	protein_coding	ARP3 actin-related protein 3 homolog (yeast)	ATP binding (GO:0005524) | protein binding (GO:0005515) | structural constituent of cytoskeleton (GO:0005200) | actin filament binding (GO:0051015)	Arp2/3 complex-mediated actin nucleation (GO:0034314) | cilium morphogenesis (GO:0060271) | meiotic chromosome movement towards spindle pole (GO:0016344) | meiotic cytokinesis (GO:0033206) | asymmetric cell division (GO:0008356) | actin filament organization (GO:0007015) | spindle localization (GO:0051653) | meiotic cell cycle (GO:0051321) | establishment or maintenance of cell polarity (GO:00071…	focal adhesion (GO:0005925) | lamellipodium (GO:0030027) | cell-cell junction (GO:0005911) | membrane (GO:0016020) | Arp2/3 protein complex (GO:0005885) | brush border (GO:0005903) | extracellular exosome (GO:0070062)	496.01	387.856	0.354039	562.423	466.467	0.269354
ACTR5	AA545173 | Arp5 | B430109J19Rik | INO80M | wu:fi39h10 | zgc:63743	ENSOARG00000000216	13:67152455-67175574:+1	protein_coding	ARP5 actin-related protein 5 homolog	protein binding (GO:0005515)	double-strand break repair (GO:0006302) | regulation of transcription, DNA-templated (GO:0006355) | UV-damage excision repair (GO:0070914) | DNA repair (GO:0006281)	Ino80 complex (GO:0031011) | nucleus (GO:0005634) | cytoplasm (GO:0005737)	5.936	3.674	0.569446	6.173	3.734	0.599517
ACTR6	2010200J04Rik | ARP6 | AU044443 | Arp6 | ArpX | CDA12 | GARPX | HSPC281 | MSTP136 | arp6 | cda12 | hARP6 | hARPX | harp6 | harpx | hspc281 | mstp136 | wu:fc44c08 | zgc:56166	ENSOARG00000013563	3:169213037-169231943:+1	protein_coding	ARP6 actin-related protein 6 homolog	protein binding (GO:0005515)	chromatin remodeling (GO:0006338)	nucleus (GO:0005634)	11.175	8.265	0.394059	10.878	9.05	0.241096
ACTR8	5730542K05Rik | ARP8 | INO80N | arp8 | hArp8 | ino80n | wu:fe37a08 | wu:fi27e09 | zgc:55313	ENSOARG00000015777	19:47025797-47041312:+1	protein_coding	ARP8 actin-related protein 8 homolog	protein binding (GO:0005515)	chromatin remodeling (GO:0006338)	centrosome (GO:0005813) | Ino80 complex (GO:0031011) | nucleus (GO:0005634)	10.843	6.457	0.667367	8.726	5.56	0.568151
ACTRT1	1700061J02Rik | AIP1 | ARIP1 | ARPT1 | Arp-T1 | HSD27	ENSOARG00000009710	X:106424384-106425517:-1	protein_coding	actin related protein T1	unknown	xenophagy (GO:0098792) | mitophagy in response to mitochondrial depolarization (GO:0098779) | positive regulation of defense response to virus by host (GO:0002230)	unknown	0	0	0	0	0	0
ACTRT2	1700052K15Rik | ARP-T2 | ARPM2 | ARPT2 | Arp-T2 | Arpm2 | HARPM2	ENSOARG00000005190	12:48089727-48090860:-1	protein_coding	actin related protein T2	unknown	unknown	unknown	0	0	0	0	0.017	0.0243197
ACTRT3	1700119I24Rik | ARP-T3 | ARPM1 | Actin | Arpm1 | RGD1561457	ENSOARG00000000805	1:215639851-215641505:+1	protein_coding	actin related protein T3	protein binding (GO:0005515)	unknown	male germ cell nucleus (GO:0001673)	0.154	0.13	0.0303205	0.208	0.117	0.112991
ACVR1	ACTR1A | ACTRI | ACVR1A | ACVRLK2 | ALK2 | ActR-I | ActR-IA | ActRIA | Acvr | Acvrlk2 | Alk-2 | Alk8 | D330013D15Rik | FOP | SKR1 | TSRI | Tsk7L | actri | acvr1a | acvrlk2 | alk-2 | alk2 | alk8 | fop | sax | skr1 | tsri	ENSOARG00000007733	2:150689376-150827799:+1	protein_coding	activin A receptor type 1	activin receptor activity, type I (GO:0016361) | transferase activity, transferring phosphorus-containing groups (GO:0016772) | nucleotide binding (GO:0000166) | protein tyrosine kinase activity (GO:0004713) | protein kinase activity (GO:0004672) | protein binding (GO:0005515) | transforming growth factor beta binding (GO:0050431) | transforming growth factor beta receptor activity, type I (GO:00…	endocardial cushion cell fate commitment (GO:0061445) | BMP signaling pathway (GO:0030509) | peptidyl-threonine phosphorylation (GO:0018107) | positive regulation of transcription from RNA polymerase II promoter (GO:0045944) | gastrulation (GO:0007369) | mesoderm formation (GO:0001707) | transmembrane receptor protein serine/threonine kinase signaling pathway (GO:0007178) | positive regulation of…	integral component of membrane (GO:0016021) | apical part of cell (GO:0045177) | activin receptor complex (GO:0048179) | membrane (GO:0016020) | integral component of plasma membrane (GO:0005887)	11.117	3.734	1.3559	11.232	3.884	1.32453
ACVR1B	6820432J04 | ACTRIB | ACVRLK4 | ALK4 | ALk4 | ActR-IB | ActRIB | Acvrlk4 | Alk4 | SKR2 | Skr2 | actrib | acvrlk4 | alk-4 | alk4 | skr2 | xalk4	ENSOARG00000017232	3:134169941-134184003:-1	protein_coding	activin A receptor type 1B	activin receptor activity, type I (GO:0016361) | transferase activity, transferring phosphorus-containing groups (GO:0016772) | nucleotide binding (GO:0000166) | protein tyrosine kinase activity (GO:0004713) | protein kinase activity (GO:0004672) | inhibin binding (GO:0034711) | protein binding (GO:0005515) | activin binding (GO:0048185) | transmembrane receptor protein serine/threonine kinase ac…	signal transduction by protein phosphorylation (GO:0023014) | positive regulation of activin receptor signaling pathway (GO:0032927) | negative regulation of gene expression (GO:0010629) | regulation of transcription, DNA-templated (GO:0006355) | peptidyl-threonine phosphorylation (GO:0018107) | positive regulation of erythrocyte differentiation (GO:0045648) | protein autophosphorylation (GO:0046…	integral component of membrane (GO:0016021) | receptor complex (GO:0043235) | cell surface (GO:0009986) | activin receptor complex (GO:0048179) | membrane (GO:0016020) | integral component of plasma membrane (GO:0005887) | extracellular exosome (GO:0070062)	11.534	6.707	0.701606	17.022	9.505	0.778683
ACVR1C	ACVRLK7 | ALK7 | Alk-7 | Alk7 | C230097P10 | habrec1	ENSOARG00000007755	2:151002145-151059867:+1	protein_coding	activin A receptor type 1C	activin receptor activity, type I (GO:0016361) | transferase activity, transferring phosphorus-containing groups (GO:0016772) | kinase activity (GO:0016301) | protein serine/threonine kinase activity (GO:0004674) | transmembrane receptor protein serine/threonine kinase activity (GO:0004675) | nucleotide binding (GO:0000166) | ATP binding (GO:0005524) | nodal binding (GO:0038100) | transferase act…	signal transduction by protein phosphorylation (GO:0023014) | cell differentiation (GO:0030154) | apoptotic nuclear changes (GO:0030262) | negative regulation of insulin secretion (GO:0046676) | response to glucose (GO:0009749) | response to insulin (GO:0032868) | response to dietary excess (GO:0002021) | positive regulation of cysteine-type endopeptidase activity involved in apoptotic process (G…	integral component of membrane (GO:0016021) | activin receptor complex (GO:0048179) | membrane (GO:0016020)	0	0.014	0.0200577	0.017	0.044	0.037802
ACVR2A	ACTR2 | ACTRII | ACTRIIB | ACVR2 | ActrIIa | Acvr2 | TactrII | XAR7 | XSTK9 | actrii | acvr2 | rActR-II	ENSOARG00000009841	2:160457581-160548685:-1	protein_coding	activin A receptor type 2A	transferase activity, transferring phosphorus-containing groups (GO:0016772) | BMP receptor activity (GO:0098821) | nucleotide binding (GO:0000166) | coreceptor activity (GO:0015026) | protein tyrosine kinase activity (GO:0004713) | protein kinase activity (GO:0004672) | inhibin binding (GO:0034711) | PDZ domain binding (GO:0030165) | protein binding (GO:0005515) | protein self-association (GO:00…	signal transduction by protein phosphorylation (GO:0023014) | positive regulation of activin receptor signaling pathway (GO:0032927) | BMP signaling pathway (GO:0030509) | sperm ejaculation (GO:0042713) | penile erection (GO:0043084) | positive regulation of erythrocyte differentiation (GO:0045648) | positive regulation of transcription from RNA polymerase II promoter (GO:0045944) | regulation of…	integral component of membrane (GO:0016021) | receptor complex (GO:0043235) | cytoplasm (GO:0005737) | cell surface (GO:0009986) | membrane (GO:0016020) | inhibin-betaglycan-ActRII complex (GO:0034673)	1.35	1.288	0.0385737	1.449	1.559	0.0633874
ACVR2B	4930516B21Rik | ACTR-IIB | ACTRIIB | ACVR2A | ActR-IIB | ActRIIB | HTX4 | XAR1 | actr-iib | actr2b | actrIIb | actriib | wu:fj97d11	ENSOARG00000001408	19:11769555-11793283:+1	protein_coding	activin A receptor type 2B	transferase activity, transferring phosphorus-containing groups (GO:0016772) | protein binding (GO:0005515) | activin binding (GO:0048185) | kinase activity (GO:0016301) | transmembrane receptor protein serine/threonine kinase activity (GO:0004675) | protein serine/threonine kinase activity (GO:0004674) | nucleotide binding (GO:0000166) | ATP binding (GO:0005524) | protein tyrosine kinase activit…	kidney development (GO:0001822) | positive regulation of activin receptor signaling pathway (GO:0032927) | insulin secretion (GO:0030073) | venous blood vessel development (GO:0060841) | BMP signaling pathway (GO:0030509) | activation of protein kinase activity (GO:0032147) | anterior/posterior pattern specification (GO:0009952) | retina vasculature development in camera-type eye (GO:0061298) | t…	integral component of membrane (GO:0016021) | protein complex (GO:0043234) | receptor complex (GO:0043235) | cytoplasm (GO:0005737) | membrane (GO:0016020)	0.488	0.273	0.225142	0.438	0.278	0.170176
ACVRL1	ACVRLK1 | AI115505 | AI427544 | ALK-1 | ALK1 | Acvrlk1 | Alk1 | HHT | HHT2 | ORW2 | R-3 | R3 | SETHKIR | SKR3 | TSR-I | acvrlk1 | alk-1 | alk1 | hht2 | hm:zehn1109 | orw2 | skr3 | tsr-i | vgb | zehn1109	ENSOARG00000017242	3:134229362-134236131:-1	protein_coding	activin A receptor like type 1	activin receptor activity, type I (GO:0016361) | transferase activity, transferring phosphorus-containing groups (GO:0016772) | BMP receptor activity (GO:0098821) | transforming growth factor beta-activated receptor activity (GO:0005024) | nucleotide binding (GO:0000166) | protein tyrosine kinase activity (GO:0004713) | protein kinase activity (GO:0004672) | protein kinase binding (GO:0019901) | …	positive regulation of angiogenesis (GO:0045766) | endothelial tube morphogenesis (GO:0061154) | venous blood vessel development (GO:0060841) | BMP signaling pathway (GO:0030509) | positive regulation of endothelial cell proliferation (GO:0001938) | negative regulation of cell migration (GO:0030336) | positive regulation of transcription from RNA polymerase II promoter (GO:0045944) | negative reg…	integral component of membrane (GO:0016021) | cell surface (GO:0009986) | plasma membrane (GO:0005886) | membrane (GO:0016020) | integral component of plasma membrane (GO:0005887)	0.411	0.165	0.276388	0.953	0.414	0.46591
ACYP2	2310004B09Rik | ACYM | ACYP | AcPDro2 | CG18505 | Dmel\CG18505 | acym | acyp	ENSOARG00000003600	3:69651114-69819801:-1	protein_coding	acylphosphatase 2	protein binding (GO:0005515) | acylphosphatase activity (GO:0003998)	metabolic process (GO:0008152)	mitochondrion (GO:0005739)	67.903	30.123	1.14659	46.688	27.519	0.741703
ADA	ADA | ADA-like | AGR_C_1643 | AGR_L_818 | BB253_2225 | BPP5_3634 | CG11994 | DDBDRAFT_0187451 | DDBDRAFT_0230171 | DDB_0187451 | DDB_0230171 | DmADA | Dmel\CG11994 | DrosADA | ECK2205 | GB13463 | JW2201 | LA4251 | PSPTO3595 | ada | dADA | xada | zgc:92028	ENSOARG00000004166	13:72594355-72609432:-1	protein_coding	adenosine deaminase	adenosine deaminase activity (GO:0004000) | protein binding (GO:0005515) | deaminase activity (GO:0019239) | zinc ion binding (GO:0008270)	deoxyadenosine catabolic process (GO:0006157) | negative regulation of mature B cell apoptotic process (GO:0002906) | adenosine catabolic process (GO:0006154) | positive regulation of smooth muscle contraction (GO:0045987) | negative regulation of thymocyte apoptotic process (GO:0070244) | inosine biosynthetic process (GO:0046103) | purine nucleotide salvage (GO:0032261) | purine ribonucleoside m…	external side of plasma membrane (GO:0009897) | cell surface (GO:0009986) | cytoplasm (GO:0005737) | plasma membrane (GO:0005886) | membrane (GO:0016020) | lysosome (GO:0005764)	17.355	9.51	0.80441	9.869	6.374	0.5597
ADAD1	Tenr | tenr | wu:fi42e08	ENSOARG00000000116	17:34939167-35012776:-1	protein_coding	adenosine deaminase domain containing 1	RNA binding (GO:0003723) | adenosine deaminase activity (GO:0004000)	spermatid development (GO:0007286) | RNA processing (GO:0006396)	nucleus (GO:0005634)	0	0.027	0.0384362	0	0.035	0.0496308
ADAL	4930578F03Rik | adal-a | zgc:109912	ENSOARG00000009801	18:54041485-54075917:+1	protein_coding	adenosine deaminase-like	adenosine deaminase activity (GO:0004000) | deaminase activity (GO:0019239)	metabolic process (GO:0008152)	unknown	2.944	2.853	0.0336774	1.853	1.936	0.0413722
ADAM11	AW060611 | MDC | Mdc | mdc | mdc11a | xMDC11	ENSOARG00000008974	11:43908195-43925528:+1	protein_coding	ADAM metallopeptidase domain 11	protein binding (GO:0005515) | metalloendopeptidase activity (GO:0004222) | zinc ion binding (GO:0008270) | metallopeptidase activity (GO:0008237)	proteolysis (GO:0006508)	unknown	0.009	0.021	0.0170567	0.033	0	0.0468403
ADAM12	ADAM12-OT1 | CAR10 | MCMP | MCMPMltna | MLTN | MLTNA | Mltna | mKIAA4001 | mcmp | mltn | mltna	ENSOARG00000012241	22:44435268-44772536:-1	protein_coding	ADAM metallopeptidase domain 12	protein binding (GO:0005515) | SH3 domain binding (GO:0017124) | metalloendopeptidase activity (GO:0004222) | zinc ion binding (GO:0008270) | metallopeptidase activity (GO:0008237)	proteolysis (GO:0006508)	plasma membrane (GO:0005886) | mitochondrion (GO:0005739) | nucleoplasm (GO:0005654)	0.005	0	0.0071955	0.013	0	0.0186342
ADAM15	MDC15 | mdc15 | metargidin | si:dkey-24i24.1 | tMDCVI	ENSOARG00000003543	1:103839698-103850078:+1	protein_coding	ADAM metallopeptidase domain 15	protein binding (GO:0005515) | SH3 domain binding (GO:0017124) | integrin binding (GO:0005178) | metalloendopeptidase activity (GO:0004222) | zinc ion binding (GO:0008270) | metallopeptidase activity (GO:0008237)	protein kinase C signaling (GO:0070528) | negative regulation of cell growth (GO:0030308) | negative regulation of cell-matrix adhesion (GO:0001953) | integrin-mediated signaling pathway (GO:0007229) | negative regulation of cell migration (GO:0030336) | proteolysis (GO:0006508) | negative regulation of receptor binding (GO:1900121) | innate immune response (GO:0045087) | cardiac epithelial to me…	cell surface (GO:0009986) | extracellular exosome (GO:0070062)	18.326	7.6	1.16813	12.019	6.612	0.774271
ADAM17	ADAM18 | CD156B | CD156b | CSVP | NISBD | NISBD1 | TACE | Tace | adam18 | cd156b | csvp | tace	ENSOARG00000015165	3:18727202-18768583:-1	protein_coding	ADAM metallopeptidase domain 17	PDZ domain binding (GO:0030165) | protein binding (GO:0005515) | Notch binding (GO:0005112) | integrin binding (GO:0005178) | interleukin-6 receptor binding (GO:0005138) | metalloendopeptidase activity (GO:0004222) | metallopeptidase activity (GO:0008237) | zinc ion binding (GO:0008270)	negative regulation of transforming growth factor beta receptor signaling pathway (GO:0030512) | PMA-inducible membrane protein ectodomain proteolysis (GO:0051088) | defense response to Gram-positive bacterium (GO:0050830) | positive regulation of cell proliferation (GO:0008284) | membrane protein ectodomain proteolysis (GO:0006509) | positive regulation of T cell chemotaxis (GO:0010820) | respon…	ruffle membrane (GO:0032587) | actin cytoskeleton (GO:0015629) | cell surface (GO:0009986) | membrane (GO:0016020) | focal adhesion (GO:0005925) | cytoplasm (GO:0005737) | membrane raft (GO:0045121) | cell-cell junction (GO:0005911) | apical plasma membrane (GO:0016324) | integral component of plasma membrane (GO:0005887)	40.087	17.008	1.19004	44.357	20.948	1.04724
ADAM18	ADAM27 | ADAM32 | Adam27 | Dtgn3 | Tmdc3 | tMDCIII	ENSOARG00000002163	26:33364369-33475095:+1	protein_coding	ADAM metallopeptidase domain 18	protein binding (GO:0005515) | metalloendopeptidase activity (GO:0004222) | zinc ion binding (GO:0008270) | metallopeptidase activity (GO:0008237)	proteolysis (GO:0006508)	unknown	0	0	0	0	0	0
ADAM19	ADAM33 | AL024287 | FKSG34 | MADDAM | MLTNB | MTLNB | Mltnb | Sox30 | fksg34 | maddam | mltnb	ENSOARG00000012373	5:66427663-66518705:-1	protein_coding	ADAM metallopeptidase domain 19	protein binding (GO:0005515) | metalloendopeptidase activity (GO:0004222) | zinc ion binding (GO:0008270) | metallopeptidase activity (GO:0008237)	heart development (GO:0007507) | membrane protein ectodomain proteolysis (GO:0006509) | proteolysis (GO:0006508)	Golgi apparatus (GO:0005794)	15.344	8.029	0.856123	4.028	2.639	0.466443
ADAM2	ADAM 2 | AI323749 | CRYN1 | CRYN2 | CT15 | FTNB | Ftnb | PH-30 | PH-30b | PH30 | PH30-beta | Ph30-beta	ENSOARG00000002101	26:33174931-33293614:-1	protein_coding	ADAM metallopeptidase domain 2	protein binding (GO:0005515) | metalloendopeptidase activity (GO:0004222) | zinc ion binding (GO:0008270) | metallopeptidase activity (GO:0008237)	adult behavior (GO:0030534) | cell adhesion (GO:0007155) | visual learning (GO:0008542) | proteolysis (GO:0006508)	cell surface (GO:0009986)	0	0	0	0	0	0
ADAM20	4930529F22Rik | ADAM-35 | Adam38 | RGD1562912	ENSOARG00000021194	7:79107189-79109447:-1	protein_coding	ADAM metallopeptidase domain 20	protein binding (GO:0005515) | metalloendopeptidase activity (GO:0004222) | zinc ion binding (GO:0008270) | metallopeptidase activity (GO:0008237)	proteolysis (GO:0006508)	unknown	0.059	0.027	0.0442664	0.043	0.024	0.0265234
ADAM21	ADAM 21 | ADAM31 | Adam31 | adam31 | mdc16 | mdc16-A | xMDC16	ENSOARG00000001068	7:79080753-79082909:+1	protein_coding	ADAM metallopeptidase domain 21	metalloendopeptidase activity (GO:0004222) | zinc ion binding (GO:0008270) | metallopeptidase activity (GO:0008237)	proteolysis (GO:0006508)	axon (GO:0030424) | neuron projection (GO:0043005) | neuronal cell body (GO:0043025)	0	0	0	0	0	0
ADAM22	2900022I03Rik | ADAM 22 | AI854032 | MDC2 | mdc11b | mdc2 | zgc:173905	ENSOARG00000011416	4:72069333-72301436:+1	protein_coding	ADAM metallopeptidase domain 22	protein binding (GO:0005515) | metalloendopeptidase activity (GO:0004222) | zinc ion binding (GO:0008270) | metallopeptidase activity (GO:0008237)	gliogenesis (GO:0042063) | adult locomotory behavior (GO:0008344) | proteolysis (GO:0006508) | myelination in peripheral nervous system (GO:0022011) | Schwann cell differentiation (GO:0014037)	integral component of membrane (GO:0016021) | axon (GO:0030424)	0	0	0	0	0	0
ADAM23	AW046396 | MDC-3 | MDC3	ENSOARG00000018708	2:207429110-207617538:+1	protein_coding	ADAM metallopeptidase domain 23	protein binding (GO:0005515) | metalloendopeptidase activity (GO:0004222) | zinc ion binding (GO:0008270) | metallopeptidase activity (GO:0008237)	proteolysis (GO:0006508)	unknown	0.912	0.502	0.348198	0.348	0.241	0.119317
ADAM28	ADAM 28 | C130072N01Rik | D430033C21Rik | Dtgn1 | MDC-L | MDCL | TECADAM | disintegrin | eMDC II | eMDCII | si:ch211-133n22.1 | zgc:153755	ENSOARG00000010026	2:41142540-41220272:-1	protein_coding	ADAM metallopeptidase domain 28	metalloendopeptidase activity (GO:0004222) | zinc ion binding (GO:0008270) | metallopeptidase activity (GO:0008237)	proteolysis (GO:0006508)	plasma membrane (GO:0005886)	250.969	169.878	0.56028	140.99	130.766	0.107811
ADAM29	CT73 | svph1	ENSOARG00000009218	2:104747316-104749490:-1	protein_coding	ADAM metallopeptidase domain 29	metalloendopeptidase activity (GO:0004222) | zinc ion binding (GO:0008270) | metallopeptidase activity (GO:0008237)	proteolysis (GO:0006508)	unknown	0	0	0	0	0	0
ADAM32	ADAM18	ENSOARG00000001888	26:32850580-32996569:+1	protein_coding	ADAM metallopeptidase domain 32	metalloendopeptidase activity (GO:0004222) | zinc ion binding (GO:0008270) | metallopeptidase activity (GO:0008237)	proteolysis (GO:0006508)	extracellular region (GO:0005576)	0.291	0.227	0.0733538	0.193	0.349	0.177296
ADAM33	ADAM13 | Adaml | C20orf153 | DJ964F7.1 | adam13	ENSOARG00000002249	13:50839347-50852297:+1	protein_coding	ADAM metallopeptidase domain 33	protein binding (GO:0005515) | metalloendopeptidase activity (GO:0004222) | zinc ion binding (GO:0008270) | metallopeptidase activity (GO:0008237)	proteolysis (GO:0006508)	unknown	0.297	0.13	0.198856	0.082	0.026	0.0766698
ADAM7	ADAM | ADAM 7 | ADAM-7 | EAP | EAP I | EAP1 | EAPI | GP-83 | GP83 | I | adam28a | eapi | gp-83	ENSOARG00000009977	2:41012453-41069859:-1	protein_coding	ADAM metallopeptidase domain 7	endopeptidase activity (GO:0004175) | metalloendopeptidase activity (GO:0004222) | zinc ion binding (GO:0008270) | metallopeptidase activity (GO:0008237)	proteolysis (GO:0006508)	plasma membrane (GO:0005886)	0.13	0.168	0.0477175	0.062	0.104	0.0559564
ADAM9	AU020942 | CORD9 | MCMP | MDC9 | Mltng | adam9-A | cord9 | mKIAA0021 | mcmp | mdc9 | mltng | xmdc9 | zgc:101824	ENSOARG00000001816	26:32750491-32845505:+1	protein_coding	ADAM metallopeptidase domain 9	protein binding (GO:0005515) | laminin binding (GO:0043236) | SH3 domain binding (GO:0017124) | integrin binding (GO:0005178) | collagen binding (GO:0005518) | metalloendopeptidase activity (GO:0004222) | zinc ion binding (GO:0008270) | metallopeptidase activity (GO:0008237)	response to calcium ion (GO:0051592) | activation of MAPKK activity (GO:0000186) | positive regulation of protein secretion (GO:0050714) | cell-cell adhesion mediated by integrin (GO:0033631) | response to tumor necrosis factor (GO:0034612) | membrane protein ectodomain proteolysis (GO:0006509) | response to manganese ion (GO:0010042) | cell-matrix adhesion (GO:0007160) | cell adhesion (GO:000715…	focal adhesion (GO:0005925) | extracellular exosome (GO:0070062)	78.403	52.633	0.566073	69.751	54.82	0.341968
ADAMDEC1	2210414L24Rik | AI574231 | Dcsn | M12.219	ENSOARG00000010002	2:41100092-41122563:-1	protein_coding	ADAM like decysin 1	metalloendopeptidase activity (GO:0004222) | zinc ion binding (GO:0008270) | metallopeptidase activity (GO:0008237)	proteolysis (GO:0006508)	unknown	3.817	2.717	0.373996	1.925	1.417	0.275219
ADAMTS1	ADAM-TS1 | ADAMTS | ADAMTS-1 | C3-C5 | METH-1 | METH1 | adamts-1 | c3-c5 | meth1 | xadamts1	ENSOARG00000014898	1:127748642-127756508:+1	protein_coding	ADAM metallopeptidase with thrombospondin type 1 motif 1	protein binding (GO:0005515) | heparin binding (GO:0008201) | metalloendopeptidase activity (GO:0004222) | zinc ion binding (GO:0008270) | metallopeptidase activity (GO:0008237)	kidney development (GO:0001822) | ovulation from ovarian follicle (GO:0001542) | heart trabecula formation (GO:0060347) | proteolysis (GO:0006508)	basement membrane (GO:0005604) | extracellular matrix (GO:0031012) | proteinaceous extracellular matrix (GO:0005578) | cytoplasmic vesicle (GO:0031410) | cytoplasm (GO:0005737)	0.013	0	0.0186342	0.006	0.005	0.0014348
ADAMTS10	9430006O18 | ADAM-TS10 | ADAMTS-10 | ADAMTS6 | AW045948 | Adam-ts10 | Adamts-10 | WMS | WMS1 | Znmp | si:dkey-45m5.4	ENSOARG00000004292	5:14844882-14866696:-1	protein_coding	ADAM metallopeptidase with thrombospondin type 1 motif 10	peptidase activity (GO:0008233) | metalloendopeptidase activity (GO:0004222) | zinc ion binding (GO:0008270) | metallopeptidase activity (GO:0008237)	proteolysis (GO:0006508)	proteinaceous extracellular matrix (GO:0005578) | extracellular matrix (GO:0031012)	1.12	0.717	0.304174	0.378	0.256	0.133739
ADAMTS12	ADAMTS-12 | AI605170 | PRO4389 | adam-ts12 | adamts-12 | si:dkey-43l20.2	ENSOARG00000011993	16:39935100-40186430:+1	protein_coding	ADAM metallopeptidase with thrombospondin type 1 motif 12	protein binding (GO:0005515) | peptidase activity (GO:0008233) | metalloendopeptidase activity (GO:0004222) | zinc ion binding (GO:0008270) | metallopeptidase activity (GO:0008237)	cell migration (GO:0016477) | cellular response to BMP stimulus (GO:0071773) | cellular response to interleukin-1 (GO:0071347) | proteolysis involved in cellular protein catabolic process (GO:0051603) | regulation of inflammatory response (GO:0050727) | regulation of endothelial tube morphogenesis (GO:1901509) | negative regulation of cellular response to hepatocyte growth factor stimulus (GO:200…	proteinaceous extracellular matrix (GO:0005578) | extracellular matrix (GO:0031012)	0.015	0.008	0.00998409	0.048	0.022	0.0362435
ADAMTS13	ADAM-TS13 | ADAMTS-13 | C9orf8 | Gm710 | VWFCP | vWF-CP	ENSOARG00000003336	3:2469554-2501464:-1	protein_coding	ADAM metallopeptidase with thrombospondin type 1 motif 13	protein binding (GO:0005515) | endopeptidase activity (GO:0004175) | zinc ion binding (GO:0008270) | metallopeptidase activity (GO:0008237)	peptide catabolic process (GO:0043171) | proteolysis (GO:0006508)	extracellular space (GO:0005615) | proteinaceous extracellular matrix (GO:0005578)	0.017	0.004	0.0185604	0.095	0.035	0.0813001
ADAMTS14	Adamts-14 | TS14 | adamts3	ENSOARG00000006156	25:26641819-26738748:+1	protein_coding	ADAM metallopeptidase with thrombospondin type 1 motif 14	metalloendopeptidase activity (GO:0004222) | peptidase activity (GO:0008233) | zinc ion binding (GO:0008270) | metallopeptidase activity (GO:0008237)	proteolysis (GO:0006508) | collagen fibril organization (GO:0030199)	proteinaceous extracellular matrix (GO:0005578) | extracellular matrix (GO:0031012) | extracellular region (GO:0005576)	0.235	0.114	0.148762	0.077	0.05	0.0366289
ADAMTS15	.	ENSOARG00000015132	21:35728588-35750447:+1	protein_coding	ADAM metallopeptidase with thrombospondin type 1 motif 15	endopeptidase activity (GO:0004175) | extracellular matrix binding (GO:0050840) | heparin binding (GO:0008201) | metalloendopeptidase activity (GO:0004222) | zinc ion binding (GO:0008270) | metallopeptidase activity (GO:0008237)	proteolysis (GO:0006508)	extracellular space (GO:0005615) | proteinaceous extracellular matrix (GO:0005578) | extracellular matrix (GO:0031012) | cell surface (GO:0009986)	0.728	0.292	0.419497	0.52	0.262	0.268359
ADAMTS16	ADAMTS16s	ENSOARG00000015446	16:67708850-67893493:-1	protein_coding	ADAM metallopeptidase with thrombospondin type 1 motif 16	peptidase activity (GO:0008233) | metalloendopeptidase activity (GO:0004222) | zinc ion binding (GO:0008270) | metallopeptidase activity (GO:0008237)	branching involved in ureteric bud morphogenesis (GO:0001658) | proteolysis (GO:0006508)	proteinaceous extracellular matrix (GO:0005578) | extracellular matrix (GO:0031012)	0	0	0	0	0	0
ADAMTS17	AU023434	ENSOARG00000009766	18:5441007-5827788:+1	protein_coding	ADAM metallopeptidase with thrombospondin type 1 motif 17	metal ion binding (GO:0046872) | peptidase activity (GO:0008233) | metalloendopeptidase activity (GO:0004222) | zinc ion binding (GO:0008270) | metallopeptidase activity (GO:0008237)	proteolysis (GO:0006508)	proteinaceous extracellular matrix (GO:0005578) | extracellular matrix (GO:0031012)	0	0	0	0.005	0.008	0.00430014
ADAMTS18	9630038L21 | ADAMTS21 | E130314N14Rik | KNO2 | MMCAT | RGD1560118	ENSOARG00000007475	14:3911735-4062645:-1	protein_coding	ADAM metallopeptidase with thrombospondin type 1 motif 18	peptidase activity (GO:0008233) | metalloendopeptidase activity (GO:0004222) | zinc ion binding (GO:0008270) | metallopeptidase activity (GO:0008237)	negative regulation of platelet aggregation (GO:0090331) | proteolysis (GO:0006508) | eye development (GO:0001654)	proteinaceous extracellular matrix (GO:0005578) | extracellular matrix (GO:0031012)	0.123	0.096	0.0351101	0.053	0.039	0.0193098
ADAMTS19	4831407I23Rik | AU015154 | D230034E10Rik	ENSOARG00000016825	5:21955038-22217880:-1	protein_coding	ADAM metallopeptidase with thrombospondin type 1 motif 19	peptidase activity (GO:0008233) | metalloendopeptidase activity (GO:0004222) | zinc ion binding (GO:0008270) | metallopeptidase activity (GO:0008237)	proteolysis (GO:0006508)	proteinaceous extracellular matrix (GO:0005578) | extracellular matrix (GO:0031012)	0	0	0	0.007	0.006	0.00143338
ADAMTS2	ADAM-TS 2 | ADAM-TS2 | ADAMTS-2 | ADAMTS-3 | ADAMTS3 | NPI | PC I-NP | PCI-NP | PCINP | PCPNI | PNPI | RGD1565950 | adamts22 | adamts3 | pNPI	ENSOARG00000003830	5:1862751-1966978:+1	protein_coding	ADAM metallopeptidase with thrombospondin type 1 motif 2	metalloendopeptidase activity (GO:0004222) | peptidase activity (GO:0008233) | zinc ion binding (GO:0008270) | metallopeptidase activity (GO:0008237)	lung development (GO:0030324) | protein processing (GO:0016485) | skin development (GO:0043588) | proteolysis (GO:0006508) | spermatogenesis (GO:0007283) | collagen fibril organization (GO:0030199)	extracellular matrix (GO:0031012) | proteinaceous extracellular matrix (GO:0005578)	38.382	17.249	1.10972	31.894	17.767	0.809626
ADAMTS20	ADAM-TS20 | ADAMTS-20 | Adamst20 | GON-1 | bt	ENSOARG00000019717	3:142961377-143166195:+1	protein_coding	ADAM metallopeptidase with thrombospondin type 1 motif 20	endopeptidase activity (GO:0004175) | metalloendopeptidase activity (GO:0004222) | zinc ion binding (GO:0008270) | metallopeptidase activity (GO:0008237)	negative regulation of apoptotic process (GO:0043066) | extracellular matrix organization (GO:0030198) | positive regulation of melanocyte differentiation (GO:0045636) | regulation of developmental pigmentation (GO:0048070) | proteolysis (GO:0006508) | positive regulation of signal transduction (GO:0009967)	extracellular space (GO:0005615) | proteinaceous extracellular matrix (GO:0005578) | extracellular matrix (GO:0031012)	0	0	0	0	0	0
ADAMTS3	1100001H14Rik | 6330442E02Rik | ADAMTS-4	ENSOARG00000013204	6:87097877-87386270:-1	protein_coding	ADAM metallopeptidase with thrombospondin type 1 motif 3	protein binding (GO:0005515) | endopeptidase activity (GO:0004175) | peptidase activity (GO:0008233) | metalloendopeptidase activity (GO:0004222) | zinc ion binding (GO:0008270) | metallopeptidase activity (GO:0008237)	positive regulation of vascular endothelial growth factor signaling pathway (GO:1900748) | collagen biosynthetic process (GO:0032964) | protein processing (GO:0016485) | vascular endothelial growth factor production (GO:0010573) | proteolysis (GO:0006508)	extracellular space (GO:0005615) | proteinaceous extracellular matrix (GO:0005578) | extracellular matrix (GO:0031012) | extracellular exosome (GO:0070062)	0	0.006	0.00863031	0.005	0	0.0071955
ADAMTS4	3830423K05 | ADAM-TS4 | ADAMTS-2 | ADAMTS-4 | ADAMTS15 | ADMP-1 | mKIAA0688	ENSOARG00000009686	1:110732480-110743111:-1	protein_coding	ADAM metallopeptidase with thrombospondin type 1 motif 4	protein binding (GO:0005515) | protease binding (GO:0002020) | metalloendopeptidase activity (GO:0004222) | zinc ion binding (GO:0008270) | metallopeptidase activity (GO:0008237)	proteolysis (GO:0006508)	extracellular space (GO:0005615) | proteinaceous extracellular matrix (GO:0005578) | extracellular matrix (GO:0031012)	0.021	0.014	0.00992521	2.704	0.68	1.14062
ADAMTS5	9530092O11Rik | ADAM-TS 11 | ADAM-TS 5 | ADAM-TS5 | ADAMTS-11 | ADAMTS-5 | ADAMTS1 | ADAMTS11 | ADMP-2 | AI481094 | ASMP-2	ENSOARG00000014877	1:127592697-127646617:+1	protein_coding	ADAM metallopeptidase with thrombospondin type 1 motif 5	protein binding (GO:0005515) | heparin binding (GO:0008201) | extracellular matrix binding (GO:0050840) | metalloendopeptidase activity (GO:0004222) | zinc ion binding (GO:0008270) | metallopeptidase activity (GO:0008237)	defense response to bacterium (GO:0042742) | proteolysis (GO:0006508)	extracellular space (GO:0005615) | proteinaceous extracellular matrix (GO:0005578) | extracellular matrix (GO:0031012)	0	0	0	0.01	0.009	0.00142912
ADAMTS6	5031426K13 | A930019D11Rik | ADAM-TS 6 | ADAM-TS6 | ADAMTS-6 | ADAMTS9 | b2b1879.1Clo | b2b2029Clo | b2b2182Clo | b2b2187.1Clo | b2b2228Clo | si:dkeyp-7g10.1	ENSOARG00000006371	16:14045920-14324177:+1	protein_coding	ADAM metallopeptidase with thrombospondin type 1 motif 6	peptidase activity (GO:0008233) | metalloendopeptidase activity (GO:0004222) | zinc ion binding (GO:0008270) | metallopeptidase activity (GO:0008237)	coronary vasculature development (GO:0060976) | heart development (GO:0007507) | aorta development (GO:0035904) | cardiac septum development (GO:0003279) | proteolysis (GO:0006508)	proteinaceous extracellular matrix (GO:0005578) | extracellular matrix (GO:0031012)	0.145	0.289	0.170905	0.122	0.166	0.0554951
ADAMTS7	ADAM-TS 7 | ADAM-TS7 | ADAMTS-7 | ADAMTS7B | COMPase	ENSOARG00000000333	18:29375835-29423578:+1	protein_coding	ADAM metallopeptidase with thrombospondin type 1 motif 7	protein binding (GO:0005515) | peptidase activity (GO:0008233) | metalloendopeptidase activity (GO:0004222) | zinc ion binding (GO:0008270) | metallopeptidase activity (GO:0008237)	cellular response to tumor necrosis factor (GO:0071356) | cellular response to BMP stimulus (GO:0071773) | cellular response to interleukin-1 (GO:0071347) | proteolysis involved in cellular protein catabolic process (GO:0051603) | mitophagy in response to mitochondrial depolarization (GO:0098779) | negative regulation of chondrocyte differentiation (GO:0032331) | proteolysis (GO:0006508)	proteinaceous extracellular matrix (GO:0005578) | extracellular matrix (GO:0031012) | cell surface (GO:0009986)	0.657	0.15	0.52694	6.927	1.696	1.55595
ADAMTS8	ADAM-TS8 | METH-2 | METH2	ENSOARG00000015032	21:35685217-35702536:-1	protein_coding	ADAM metallopeptidase with thrombospondin type 1 motif 8	metalloendopeptidase activity (GO:0004222) | zinc ion binding (GO:0008270) | metallopeptidase activity (GO:0008237)	proteolysis (GO:0006508)	proteinaceous extracellular matrix (GO:0005578) | extracellular matrix (GO:0031012)	0.096	0.021	0.102265	0.083	0.038	0.0612268
ADAMTS9	1810011L16Rik | 8430403M15Rik | ADAMTS20 | AW743315 | Ci-ZF(C2H2)-120 | E030027K14Rik	ENSOARG00000010962	19:36783834-36942553:+1	protein_coding	ADAM metallopeptidase with thrombospondin type 1 motif 9	endopeptidase activity (GO:0004175) | metalloendopeptidase activity (GO:0004222) | zinc ion binding (GO:0008270) | metallopeptidase activity (GO:0008237)	positive regulation of melanocyte differentiation (GO:0045636) | regulation of developmental pigmentation (GO:0048070) | proteolysis (GO:0006508)	extracellular space (GO:0005615) | proteinaceous extracellular matrix (GO:0005578) | extracellular matrix (GO:0031012) | cell surface (GO:0009986)	0	0	0	0.015	0.009	0.00855355
ADAMTSL1	5930437A14Rik | 6720426B09Rik | ADAMTSL-1 | ADAMTSL3 | ADAMTSR1 | C9orf94 | PUNCTIN	ENSOARG00000014133	2:86407235-86900674:+1	protein_coding	ADAMTS like 1	protein binding (GO:0005515) | peptidase activity (GO:0008233) | zinc ion binding (GO:0008270) | metallopeptidase activity (GO:0008237)	proteolysis (GO:0006508)	proteinaceous extracellular matrix (GO:0005578)	0	0	0	0	0	0
ADAMTSL2	A930008K15Rik | GPHYSD1 | RGD1305459 | tcp-1	ENSOARG00000003129	3:2371399-2402064:-1	protein_coding	ADAMTS like 2	protein binding (GO:0005515) | microfibril binding (GO:0050436) | metalloendopeptidase activity (GO:0004222) | zinc ion binding (GO:0008270) | metallopeptidase activity (GO:0008237)	extracellular matrix organization (GO:0030198) | negative regulation of transforming growth factor beta receptor signaling pathway (GO:0030512) | proteolysis (GO:0006508) | lobar bronchus epithelium development (GO:0060481)	extracellular matrix (GO:0031012) | proteinaceous extracellular matrix (GO:0005578) | extracellular region (GO:0005576)	0	0	0	0	0	0
ADAMTSL3	9230119C12Rik | ADAMTSL-3 | C130057K09 | mKIAA1233	ENSOARG00000014330	18:23057731-23410948:+1	protein_coding	ADAMTS like 3	protein binding (GO:0005515) | zinc ion binding (GO:0008270) | metallopeptidase activity (GO:0008237)	proteolysis (GO:0006508)	proteinaceous extracellular matrix (GO:0005578)	0.156	0.151	0.00625356	0.236	0.179	0.068115
ADAMTSL4	ADAMTSL-4 | ECTOL2 | TSRC1 | Tsrc1	ENSOARG00000020825	1:99481959-99490157:+1	protein_coding	ADAMTS like 4	protein binding (GO:0005515) | protease binding (GO:0002020) | peptidase activity (GO:0008233) | metalloendopeptidase activity (GO:0004222)	positive regulation of apoptotic process (GO:0043065) | extracellular matrix organization (GO:0030198) | epithelial cell development (GO:0002064) | proteolysis (GO:0006508)	proteinaceous extracellular matrix (GO:0005578) | extracellular matrix (GO:0031012) | interstitial matrix (GO:0005614)	14.546	3.055	1.93877	19.33	5.012	1.75769
ADAMTSL5	2010109H09Rik | MEX3D | THSD6 | Thsd6 | thsd6	ENSOARG00000012165	5:41305157-41311154:-1	protein_coding	ADAMTS like 5	protein binding (GO:0005515) | metalloendopeptidase activity (GO:0004222) | zinc ion binding (GO:0008270) | metallopeptidase activity (GO:0008237)	proteolysis (GO:0006508)	proteinaceous extracellular matrix (GO:0005578) | extracellular matrix (GO:0031012) | extracellular region (GO:0005576)	0.163	0.073	0.116201	0.079	0.013	0.0910607
ADAP1	4930431P11Rik | CENTA1 | Centa1 | GC1L | GCS1L | centa1 | centa2 | p42IP4	ENSOARG00000005826	24:41514238-41552646:+1	protein_coding	ArfGAP with dual PH domains 1	protein binding (GO:0005515) | GTPase activator activity (GO:0005096) | metal ion binding (GO:0046872)	positive regulation of GTPase activity (GO:0043547) | regulation of GTPase activity (GO:0043087)	nucleus (GO:0005634) | cytoplasm (GO:0005737) | plasma membrane (GO:0005886)	19.446	8.581	1.09357	11.852	5.131	1.0678
ADAP2	CENTA2 | Centa2 | HSA272195 | RNF135 | cent-b | si:ch211-11k18.11 | si:ch73-33i10.5	ENSOARG00000011933	11:17642098-17670598:-1	protein_coding	ArfGAP with dual PH domains 2	protein binding (GO:0005515) | GTPase activator activity (GO:0005096) | phosphatidylinositol-3,4,5-trisphosphate binding (GO:0005547) | inositol 1,3,4,5 tetrakisphosphate binding (GO:0043533) | metal ion binding (GO:0046872)	heart development (GO:0007507) | positive regulation of GTPase activity (GO:0043547)	cytoplasm (GO:0005737) | plasma membrane (GO:0005886)	74.375	48.705	0.600695	19.608	14.884	0.37563
ADAR	ADAR | ADAR1 | AGS6 | AV242451 | Adar1 | Adar1p110 | Adar1p150 | CG12598 | DRADA | DSH | DSRAD | Dmel\CG12598 | EG:BACN35H14.1 | G1P1 | GB13577 | IFI-4 | IFI4 | K88DSRBP | P136 | adar | adar1 | adr | cg12598 | dADAR | dAdar | drada | dsRAD | dsRAD-1 | hypnos-2 | mZaADAR | red1 | wu:fc22a02	ENSOARG00000002952	1:103398164-103417556:-1	protein_coding	adenosine deaminase, RNA specific	RNA binding (GO:0003723) | adenosine deaminase activity (GO:0004000) | protein binding (GO:0005515) | poly(A) RNA binding (GO:0044822) | double-stranded RNA adenosine deaminase activity (GO:0003726)	osteoblast differentiation (GO:0001649) | erythrocyte differentiation (GO:0030218) | hematopoietic stem cell homeostasis (GO:0061484) | RNA processing (GO:0006396) | negative regulation of RNA interference (GO:1900369) | response to interferon-alpha (GO:0035455) | production of miRNAs involved in gene silencing by miRNA (GO:0035196) | negative regulation of protein kinase activity by regulation o…	supraspliceosomal complex (GO:0044530) | nucleus (GO:0005634) | cytoplasm (GO:0005737) | nucleolus (GO:0005730) | membrane (GO:0016020) | nucleoplasm (GO:0005654)	12.739	6.425	0.887814	14.912	7.74	0.86441
ADARB1	1700057H01Rik | ADAR2 | AW124433 | AW558573 | Adar2 | BB220382 | D10Bwg0447e | DRABA2 | DRADA2 | FAM207A | RED1 | Red1	ENSOARG00000012452	1:263072940-263158651:+1	protein_coding	adenosine deaminase, RNA specific B1	RNA binding (GO:0003723) | adenosine deaminase activity (GO:0004000) | protein binding (GO:0005515) | poly(A) RNA binding (GO:0044822)	negative regulation of cell proliferation (GO:0008285) | regulation of cell cycle (GO:0051726) | positive regulation of viral genome replication (GO:0045070) | negative regulation of protein kinase activity by regulation of protein phosphorylation (GO:0044387) | negative regulation of cell migration (GO:0030336) | adenosine to inosine editing (GO:0006382) | RNA processing (GO:0006396)	cytoplasm (GO:0005737) | nucleolus (GO:0005730) | nucleoplasm (GO:0005654)	0.21	0.168	0.0509668	0.145	0.207	0.0760781
ADARB2	ADAR3 | ADARB1 | Adar3 | RED2 | Red2 | si:dkey-255g15.1	ENSOARG00000014235	13:45376002-45445854:+1	protein_coding	adenosine deaminase, RNA specific B2 (inactive)	RNA binding (GO:0003723) | adenosine deaminase activity (GO:0004000) | poly(A) RNA binding (GO:0044822)	RNA processing (GO:0006396)	unknown	0	0	0	0	0	0
ADAT1	Adat | BG:DS00941.2 | CG16889 | Dmel\CG16889 | HADAT1 | MMADAT1 | adat | dADAT1 | mADAT1 | zgc:162299	ENSOARG00000006898	14:2276128-2300712:-1	protein_coding	adenosine deaminase, tRNA specific 1	RNA binding (GO:0003723) | adenosine deaminase activity (GO:0004000) | tRNA-specific adenosine deaminase activity (GO:0008251)	tRNA processing (GO:0008033) | RNA processing (GO:0006396)	unknown	0.738	0.495	0.217283	0.824	0.837	0.0102459
ADAT2	4933426M09Rik | DEADC1 | Deadc1 | TAD2 | dJ20N2 | dJ20N2.1 | deadc1 | si:ch211-157l15.2	ENSOARG00000001536	8:67804521-67830607:-1	protein_coding	adenosine deaminase, tRNA specific 2	protein binding (GO:0005515) | hydrolase activity (GO:0016787) | tRNA-specific adenosine deaminase activity (GO:0008251) | catalytic activity (GO:0003824) | zinc ion binding (GO:0008270)	tRNA wobble adenosine to inosine editing (GO:0002100)	unknown	4.474	2.707	0.562343	5.096	3.103	0.571184
ADCK1	2610005A10Rik | zgc:175225	ENSOARG00000002711	7:85912157-86025453:+1	protein_coding	aarF domain containing kinase 1	ATP binding (GO:0005524) | transferase activity, transferring phosphorus-containing groups (GO:0016772) | protein kinase activity (GO:0004672)	protein phosphorylation (GO:0006468)	mitochondrion (GO:0005739)	5.027	1.776	1.11843	1.627	0.613	0.70367
ADCK2	AA408112 | AARF | BB006057 | si:ch211-117k16.3	ENSOARG00000013379	4:103771689-103786197:+1	protein_coding	aarF domain containing kinase 2	transferase activity, transferring phosphorus-containing groups (GO:0016772)	metabolic process (GO:0008152)	unknown	2.888	0.389	1.48498	2.221	0.321	1.28588
ADCK3	4632432J16Rik | AI462003 | ARCA2 | CABC1 | COQ10D4 | COQ8 | Cabc1 | SCAR9 | arca2 | cabc1 | coq8 | mKIAA0451 | scar9 | zgc:92578	ENSOARG00000001499	12:28101055-28126559:+1	protein_coding	aarF domain containing kinase 3	protein binding (GO:0005515) | transferase activity, transferring phosphorus-containing groups (GO:0016772) | kinase activity (GO:0016301) | ADP binding (GO:0043531)	metabolic process (GO:0008152) | ubiquinone biosynthetic process (GO:0006744) | phosphorylation (GO:0016310)	mitochondrion (GO:0005739)	1.724	0.999	0.446448	0.212	0.179	0.039826
ADCK4	0610012P18Rik | NPHS9 | adck3 | si:dkey-114g7.2	ENSOARG00000006934	14:49119749-49136658:-1	protein_coding	aarF domain containing kinase 4	transferase activity, transferring phosphorus-containing groups (GO:0016772)	metabolic process (GO:0008152)	unknown	4.948	2.797	0.647545	4.672	2.764	0.591591
ADCK5	A230108P17 | SLC52A3 | si:ch211-169c1.2	ENSOARG00000013738	9:13517544-13525183:-1	protein_coding	aarF domain containing kinase 5	protein binding (GO:0005515) | transferase activity, transferring phosphorus-containing groups (GO:0016772)	metabolic process (GO:0008152)	unknown	7.358	3.192	0.995519	5.686	2.574	0.903604
ADCY1	AC1 | Ac1 | D11Bwg1392e | DFNB44 | I-AC | brl | mKIAA4070	ENSOARG00000013527	4:76229098-76331424:-1	protein_coding	adenylate cyclase 1 (brain)	phosphorus-oxygen lyase activity (GO:0016849) | lyase activity (GO:0016829) | nucleotide binding (GO:0000166) | adenylate cyclase activity (GO:0004016)	long-term memory (GO:0007616) | axonogenesis (GO:0007409) | cAMP biosynthetic process (GO:0006171) | regulation of circadian rhythm (GO:0042752) | cyclic nucleotide biosynthetic process (GO:0009190) | intracellular signal transduction (GO:0035556)	cytoplasm (GO:0005737) | plasma membrane (GO:0005886) | extracellular exosome (GO:0070062)	0	0	0	0	0	0
ADCY10	4930431D04Rik | 4931412F17 | HCA2 | HEL-S-7a | SAC | SACI | SACY | Sac | Sacy | hsAC | sAC	ENSOARG00000012286	1:118078341-118169213:-1	protein_coding	adenylate cyclase 10 (soluble)	phosphorus-oxygen lyase activity (GO:0016849) | magnesium ion binding (GO:0000287) | bicarbonate binding (GO:0071890) | adenylate cyclase activity (GO:0004016)	cellular response to inorganic substance (GO:0071241) | cAMP biosynthetic process (GO:0006171) | epithelial cilium movement (GO:0003351) | cyclic nucleotide biosynthetic process (GO:0009190) | spermatogenesis (GO:0007283) | intracellular signal transduction (GO:0035556)	microtubule cytoskeleton (GO:0015630) | intracellular (GO:0005622) | nucleus (GO:0005634) | membrane (GO:0016020) | perinuclear region of cytoplasm (GO:0048471) | motile cilium (GO:0031514)	0.005	0.008	0.00430014	0.009	0	0.0129262
ADCY2	AC2 | Ac76E_5 | HBAC2 | mKIAA1060	ENSOARG00000014702	16:65280195-65721184:-1	protein_coding	adenylate cyclase 2 (brain)	phosphorus-oxygen lyase activity (GO:0016849) | lyase activity (GO:0016829) | nucleotide binding (GO:0000166) | adenylate cyclase activity (GO:0004016)	cAMP biosynthetic process (GO:0006171) | cyclic nucleotide biosynthetic process (GO:0009190) | intracellular signal transduction (GO:0035556)	integral component of membrane (GO:0016021) | cytoplasm (GO:0005737) | membrane (GO:0016020) | plasma membrane (GO:0005886)	0	0	0	0	0	0
ADCY3	AC-III | AC3 | ADCY8 | adcy3l | mKIAA0511	ENSOARG00000018077	3:32176331-32263682:-1	protein_coding	adenylate cyclase 3	protein binding (GO:0005515) | phosphorus-oxygen lyase activity (GO:0016849) | lyase activity (GO:0016829) | nucleotide binding (GO:0000166) | adenylate cyclase activity (GO:0004016)	adenylate cyclase-activating G-protein coupled receptor signaling pathway (GO:0007189) | sperm motility (GO:0030317) | olfactory learning (GO:0008355) | cyclic nucleotide biosynthetic process (GO:0009190) | single fertilization (GO:0007338) | sensory perception of smell (GO:0007608) | cAMP biosynthetic process (GO:0006171) | cellular response to forskolin (GO:1904322) | acrosome reaction (GO:0007…	integral component of membrane (GO:0016021) | cytoplasm (GO:0005737) | membrane (GO:0016020) | plasma membrane (GO:0005886) | cilium (GO:0005929)	0.716	0.555	0.142135	0.618	0.391	0.218089
ADCY4	AC4 | ADCY8 | mKIAA4004	ENSOARG00000019102	7:20457795-20472266:+1	protein_coding	adenylate cyclase 4	protein binding (GO:0005515) | phosphorus-oxygen lyase activity (GO:0016849) | lyase activity (GO:0016829) | nucleotide binding (GO:0000166) | adenylate cyclase activity (GO:0004016)	adenylate cyclase-modulating G-protein coupled receptor signaling pathway (GO:0007188) | cAMP biosynthetic process (GO:0006171) | cyclic nucleotide biosynthetic process (GO:0009190) | intracellular signal transduction (GO:0035556)	intracellular (GO:0005622) | dendrite (GO:0030425) | cytoplasm (GO:0005737) | plasma membrane (GO:0005886)	0.16	0.069	0.117863	0.221	0.085	0.170368
ADCY5	AC5 | AW121902 | Ac5 | FDFM | RUT | si:dkey-178j17.2 | si:dkeyp-60a7.2	ENSOARG00000020186	1:185960551-186107015:-1	protein_coding	adenylate cyclase 5	protein binding (GO:0005515) | phosphorus-oxygen lyase activity (GO:0016849) | adenylate cyclase binding (GO:0008179) | scaffold protein binding (GO:0097110) | lyase activity (GO:0016829) | protein heterodimerization activity (GO:0046982) | nucleotide binding (GO:0000166) | adenylate cyclase activity (GO:0004016)	neuromuscular process controlling balance (GO:0050885) | adenylate cyclase-activating G-protein coupled receptor signaling pathway (GO:0007189) | regulation of insulin secretion involved in cellular response to glucose stimulus (GO:0061178) | cyclic nucleotide biosynthetic process (GO:0009190) | positive regulation of cytosolic calcium ion concentration (GO:0007204) | cAMP biosynthetic process (G…	integral component of membrane (GO:0016021) | intracellular (GO:0005622) | plasma membrane (GO:0005886) | membrane (GO:0016020) | primary cilium (GO:0072372)	0	0	0	0	0	0
ADCY6	AC-VI | AC6 | ACVI | ADCY5 | ADCYB | Cyclin-T1 | LCCS8 | mKIAA0422	ENSOARG00000019182	3:137206277-137224517:+1	protein_coding	adenylate cyclase 6	protein binding (GO:0005515) | phosphorus-oxygen lyase activity (GO:0016849) | lyase activity (GO:0016829) | nucleotide binding (GO:0000166) | adenylate cyclase activity (GO:0004016)	adenylate cyclase-activating G-protein coupled receptor signaling pathway (GO:0007189) | dopamine receptor signaling pathway (GO:0007212) | cellular response to prostaglandin E stimulus (GO:0071380) | cyclic nucleotide biosynthetic process (GO:0009190) | cellular response to catecholamine stimulus (GO:0071870) | cAMP biosynthetic process (GO:0006171) | regulation of vasodilation (GO:0042312) | ce…	integral component of membrane (GO:0016021) | intracellular (GO:0005622) | membrane (GO:0016020) | plasma membrane (GO:0005886)	0.07	0.037	0.0451949	0.038	0.009	0.0408803
ADCY7	AA407758 | AC7 | ADCY4a | ac7	ENSOARG00000017199	14:18158119-18219448:+1	protein_coding	adenylate cyclase 7	phosphorus-oxygen lyase activity (GO:0016849) | lyase activity (GO:0016829) | nucleotide binding (GO:0000166) | adenylate cyclase activity (GO:0004016)	cAMP biosynthetic process (GO:0006171) | positive regulation of cAMP biosynthetic process (GO:0030819) | cyclic nucleotide biosynthetic process (GO:0009190) | intracellular signal transduction (GO:0035556) | cellular response to ethanol (GO:0071361)	integral component of membrane (GO:0016021) | intracellular (GO:0005622) | membrane (GO:0016020) | plasma membrane (GO:0005886)	36.297	14.186	1.29632	29.074	11.451	1.27226
ADCY8	AC8 | ADCY3 | AW060868 | Ac8 | HBAC1 | si:ch211-220f13.4	ENSOARG00000007455	9:22747183-22981623:+1	protein_coding	adenylate cyclase 8 (brain)	phosphorus-oxygen lyase activity (GO:0016849) | lyase activity (GO:0016829) | nucleotide binding (GO:0000166) | adenylate cyclase activity (GO:0004016)	long-term memory (GO:0007616) | cAMP biosynthetic process (GO:0006171) | cyclic nucleotide biosynthetic process (GO:0009190) | intracellular signal transduction (GO:0035556)	intracellular (GO:0005622) | plasma membrane (GO:0005886)	0	0	0	0	0	0
ADCY9	AC9 | ACIX | ACtp10 | AW125421 | D16Wsu65e | mKIAA0520 | xlAC	ENSOARG00000002932	24:3273039-3376048:-1	protein_coding	adenylate cyclase 9	phosphorus-oxygen lyase activity (GO:0016849) | lyase activity (GO:0016829) | nucleotide binding (GO:0000166) | adenylate cyclase activity (GO:0004016)	adenylate cyclase-activating G-protein coupled receptor signaling pathway (GO:0007189) | adenylate cyclase-activating adrenergic receptor signaling pathway (GO:0071880) | cAMP biosynthetic process (GO:0006171) | cyclic nucleotide biosynthetic process (GO:0009190) | intracellular signal transduction (GO:0035556)	integral component of membrane (GO:0016021) | intracellular (GO:0005622) | membrane (GO:0016020) | integral component of plasma membrane (GO:0005887)	3.497	1.695	0.738678	1.736	0.954	0.485638
ADCYAP1R1	2900024I10Rik | AI846590 | PAC1 | PAC1-R | PAC1R | PACAP-R1 | PACAP-R1A | PACAP1-R | PACAPR | PACAPR1 | PACAPR1A | PACAPRI | adcyap1r1-A | pac1 | pacapr | pacapri	ENSOARG00000007533	4:65212844-65262101:-1	protein_coding	ADCYAP receptor type I	protein binding (GO:0005515) | G-protein coupled receptor activity (GO:0004930) | transmembrane signaling receptor activity (GO:0004888) | signal transducer activity (GO:0004871) | vasoactive intestinal polypeptide receptor activity (GO:0004999)	cell surface receptor signaling pathway (GO:0007166) | G-protein coupled receptor signaling pathway (GO:0007186) | signal transduction (GO:0007165)	integral component of membrane (GO:0016021) | receptor complex (GO:0043235) | membrane (GO:0016020) | plasma membrane (GO:0005886)	0.207	0.097	0.137862	8.883	4.886	0.747661
ADD1	ADDA | AI256389 | BEST:LD29214 | CG8290 | Dmel\CG8290 | LD29214 | add1-a | add2 | adda | alpha-adducin | bZ1H20.1 | cb787 | dADD1 | zgc:158352	ENSOARG00000014772	6:115228495-115270706:-1	protein_coding	adducin 1	structural molecule activity (GO:0005198) | protein homodimerization activity (GO:0042803) | poly(A) RNA binding (GO:0044822) | protein heterodimerization activity (GO:0046982) | spectrin binding (GO:0030507) | actin filament binding (GO:0051015) | transcription factor binding (GO:0008134)	erythrocyte differentiation (GO:0030218) | actin filament bundle assembly (GO:0051017) | multicellular organism growth (GO:0035264) | hemoglobin metabolic process (GO:0020027) | positive regulation of protein binding (GO:0032092) | cell volume homeostasis (GO:0006884) | cell morphogenesis (GO:0000902) | homeostasis of number of cells within a tissue (GO:0048873) | barbed-end actin filament cappin…	F-actin capping protein complex (GO:0008290) | nucleus (GO:0005634) | cytoskeleton (GO:0005856) | focal adhesion (GO:0005925) | membrane (GO:0016020) | plasma membrane (GO:0005886) | nucleoplasm (GO:0005654)	9.18	4.35	0.928127	6.995	3.478	0.836244
ADD2	2900072M03Rik | ADDB | add97 | beta-ADD | si:dkey-202n14.5	ENSOARG00000011187	3:92655421-92704282:-1	protein_coding	adducin 2	structural molecule activity (GO:0005198) | protein homodimerization activity (GO:0042803) | protein heterodimerization activity (GO:0046982) | spectrin binding (GO:0030507) | actin filament binding (GO:0051015)	positive regulation of protein binding (GO:0032092) | protein complex assembly (GO:0006461) | hemopoiesis (GO:0030097) | actin filament bundle assembly (GO:0051017) | barbed-end actin filament capping (GO:0051016)	neuronal postsynaptic density (GO:0097481) | F-actin capping protein complex (GO:0008290) | cytoskeleton (GO:0005856) | membrane (GO:0016020) | cytoplasmic, membrane-bounded vesicle (GO:0016023)	0.175	0.078	0.124304	0.069	0.039	0.0410662
ADD3	ADDL | AI463285 | R75380 | gamma-adducin	ENSOARG00000009304	22:29522381-29650217:+1	protein_coding	adducin 3	structural molecule activity (GO:0005198)	unknown	neuronal postsynaptic density (GO:0097481) | cytoskeleton (GO:0005856) | plasma membrane (GO:0005886) | membrane (GO:0016020) | brush border (GO:0005903) | condensed nuclear chromosome (GO:0000794) | cell cortex (GO:0005938) | cytoplasm (GO:0005737) | cell-cell junction (GO:0005911) | nucleoplasm (GO:0005654)	3.718	3.072	0.212438	2.864	2.25	0.249655
ADGB	9130014G24Rik | C1H6orf103 | C3H6ORF103 | C6orf103 | C9H6orf103 | CAPN16 | RGD1564259 | si:dkey-170m15.2	ENSOARG00000002272	8:70869426-71056181:+1	protein_coding	androglobin	iron ion binding (GO:0005506) | heme binding (GO:0020037) | protein binding (GO:0005515) | calcium-dependent cysteine-type endopeptidase activity (GO:0004198)	proteolysis (GO:0006508) | oxygen transport (GO:0015671)	intracellular (GO:0005622)	0	0	0	0	0	0
ADGRA1	2900059M17Rik | D7Ertd680e | GPR123 | Gpr123 | gpr123	ENSOARG00000017864	22:50392535-50417572:+1	protein_coding	adhesion G protein-coupled receptor A1	G-protein coupled receptor activity (GO:0004930)	G-protein coupled receptor signaling pathway (GO:0007186)	integral component of membrane (GO:0016021) | membrane (GO:0016020)	0	0	0	0	0	0
ADGRA2	8430414O08Rik | 9530074E10Rik | GPR124 | Gpr124 | TEM5 | Tem5 | gpr124 | mKIAA1531 | si:dkey-208c22.2	ENSOARG00000000851	26:31712570-31747885:+1	protein_coding	adhesion G protein-coupled receptor A2	G-protein coupled receptor activity (GO:0004930) | protein binding (GO:0005515) | transmembrane signaling receptor activity (GO:0004888)	negative regulation of vascular endothelial growth factor signaling pathway (GO:1900747) | sprouting angiogenesis (GO:0002040) | positive regulation of endothelial cell migration (GO:0010595) | cell surface receptor signaling pathway (GO:0007166) | endothelial cell migration (GO:0043542) | regulation of angiogenesis (GO:0045765) | G-protein coupled receptor signaling pathway (GO:0007186) | regula…	integral component of membrane (GO:0016021) | cell surface (GO:0009986) | membrane (GO:0016020)	0.117	0.067	0.066069	0.11	0.054	0.0746848
ADGRB1	B830018M07Rik | BAI1 | Bai1 | GDAIF | R75078 | bai1 | gdaif | mKIAA4089	ENSOARG00000002124	9:14648230-14719519:-1	protein_coding	adhesion G protein-coupled receptor B1	protein binding (GO:0005515) | G-protein coupled receptor activity (GO:0004930) | transmembrane signaling receptor activity (GO:0004888)	positive regulation of synapse assembly (GO:0051965) | cell surface receptor signaling pathway (GO:0007166) | G-protein coupled receptor signaling pathway (GO:0007186) | negative regulation of angiogenesis (GO:0016525)	integral component of membrane (GO:0016021) | postsynaptic density (GO:0014069) | membrane (GO:0016020)	0	0	0	0	0	0
ADGRB2	BAI2 | Bai2 | bai2 | si:ch211-149a22.1	ENSOARG00000000915	2:234812335-234842088:+1	protein_coding	adhesion G protein-coupled receptor B2	protein binding (GO:0005515) | G-protein coupled receptor activity (GO:0004930) | transmembrane signaling receptor activity (GO:0004888)	positive regulation of synapse assembly (GO:0051965) | cell surface receptor signaling pathway (GO:0007166) | G-protein coupled receptor signaling pathway (GO:0007186) | negative regulation of angiogenesis (GO:0016525) | peripheral nervous system development (GO:0007422)	integral component of membrane (GO:0016021) | membrane (GO:0016020) | plasma membrane (GO:0005886)	0.203	0.081	0.15427	0.057	0.025	0.0443515
ADGRB3	A830096D10Rik | ADGRB1 | BAI3 | Bai3 | DKEY-180L1.1 | bai3 | zgc:163001	ENSOARG00000012103	9:5209091-5757117:-1	protein_coding	adhesion G protein-coupled receptor B3	protein binding (GO:0005515) | G-protein coupled receptor activity (GO:0004930) | GTPase activator activity (GO:0005096) | transmembrane signaling receptor activity (GO:0004888) | signal transducer activity (GO:0004871)	neuron remodeling (GO:0016322) | motor learning (GO:0061743) | myoblast fusion (GO:0007520) | regulation of dendrite morphogenesis (GO:0048814) | positive regulation of synapse assembly (GO:0051965) | cell surface receptor signaling pathway (GO:0007166) | negative regulation of angiogenesis (GO:0016525) | G-protein coupled receptor signaling pathway (GO:0007186) | signal transduction (GO:0007165)…	integral component of membrane (GO:0016021) | postsynapse (GO:0098794) | synaptic cleft (GO:0043083) | membrane (GO:0016020) | plasma membrane (GO:0005886)	0	0	0	0	0	0
ADGRD1	E230012M21Rik | GPR133 | Gpr133 | PGR25 | gpr133 | pgr25 | zgc:103546	ENSOARG00000014926	17:45630207-45808806:-1	protein_coding	adhesion G protein-coupled receptor D1	G-protein coupled receptor activity (GO:0004930) | transmembrane signaling receptor activity (GO:0004888)	positive regulation of adenylate cyclase activity involved in G-protein coupled receptor signaling pathway (GO:0010579) | cell surface receptor signaling pathway (GO:0007166) | G-protein coupled receptor signaling pathway (GO:0007186)	integral component of membrane (GO:0016021) | membrane (GO:0016020) | plasma membrane (GO:0005886)	0	0	0	0	0	0
ADGRD2	GPR144 | Gpr144 | PGR24 | gpr144 | si:ch211-237h13.5	ENSOARG00000013510	3:11315065-11340868:-1	protein_coding	adhesion G protein-coupled receptor D2	G-protein coupled receptor activity (GO:0004930) | transmembrane signaling receptor activity (GO:0004888)	cell surface receptor signaling pathway (GO:0007166) | G-protein coupled receptor signaling pathway (GO:0007186)	integral component of membrane (GO:0016021) | membrane (GO:0016020) | plasma membrane (GO:0005886)	0	0	0	0	0	0
ADGRE1	ADGRE3 | DD7A5-7 | EGF-TM7 | EMR1 | Emr1 | F4/80 | Gpf480 | Ly71 | TM7LN3 | emr1	ENSOARG00000004807	5:15203349-15289527:-1	protein_coding	adhesion G protein-coupled receptor E1	G-protein coupled receptor activity (GO:0004930) | protein binding (GO:0005515) | calcium ion binding (GO:0005509) | transmembrane signaling receptor activity (GO:0004888)	cell surface receptor signaling pathway (GO:0007166) | G-protein coupled receptor signaling pathway (GO:0007186)	integral component of membrane (GO:0016021) | external side of plasma membrane (GO:0009897) | cell periphery (GO:0071944) | membrane (GO:0016020) | plasma membrane (GO:0005886)	199.013	188.632	0.0768913	341.716	333.68	0.0342312
ADGRE5	AA409984 | CD97 | Cd97 | TM7LN1 | cd97 | tm7ln1	ENSOARG00000005944	5:9450503-9467533:-1	protein_coding	adhesion G protein-coupled receptor E5	G-protein coupled receptor activity (GO:0004930) | protein binding (GO:0005515) | calcium ion binding (GO:0005509) | transmembrane signaling receptor activity (GO:0004888)	cell surface receptor signaling pathway (GO:0007166) | G-protein coupled receptor signaling pathway (GO:0007186)	integral component of membrane (GO:0016021) | focal adhesion (GO:0005925) | membrane (GO:0016020) | plasma membrane (GO:0005886) | extracellular exosome (GO:0070062)	99.401	54.243	0.86191	143.466	83.296	0.777194
ADGRF1	5031409J19Rik | GPR110 | Gpr110 | KPG_009 | KPG_012 | PGR19 | fig-hepta | hGPCR36	ENSOARG00000011545	20:20265576-20304405:-1	protein_coding	adhesion G protein-coupled receptor F1	G-protein coupled receptor activity (GO:0004930) | transmembrane signaling receptor activity (GO:0004888)	cell surface receptor signaling pathway (GO:0007166) | G-protein coupled receptor signaling pathway (GO:0007186)	integral component of membrane (GO:0016021) | membrane (GO:0016020) | plasma membrane (GO:0005886)	0.203	0.268	0.0759181	0.184	0.279	0.111347
ADGRF2	GPR111 | GPR115 | Gpr111 | Gpr115 | PGR20 | hGPCR35	ENSOARG00000011748	20:20765718-20790284:+1	protein_coding	adhesion G protein-coupled receptor F2	G-protein coupled receptor activity (GO:0004930) | transmembrane signaling receptor activity (GO:0004888)	cell surface receptor signaling pathway (GO:0007166) | G-protein coupled receptor signaling pathway (GO:0007186)	integral component of membrane (GO:0016021) | membrane (GO:0016020) | plasma membrane (GO:0005886)	0	0	0	0	0	0
ADGRF3	GPR113 | Gm1041 | Gpr113 | PGR23 | Pgr23 | gpcr37 | gpr113 | pgr23	ENSOARG00000018725	3:33374125-33383333:-1	protein_coding	adhesion G protein-coupled receptor F3	G-protein coupled receptor activity (GO:0004930) | transmembrane signaling receptor activity (GO:0004888) | signal transducer activity (GO:0004871)	cell surface receptor signaling pathway (GO:0007166) | G-protein coupled receptor signaling pathway (GO:0007186) | signal transduction (GO:0007165)	integral component of membrane (GO:0016021) | membrane (GO:0016020) | plasma membrane (GO:0005886)	0.023	0.01	0.0184509	0.014	0.017	0.00426203
ADGRF4	4632435A09Rik | AV239010 | GPR115 | Gpr115 | PGR18 | RGD1565216	ENSOARG00000011753	20:20802466-20828101:+1	protein_coding	adhesion G protein-coupled receptor F4	G-protein coupled receptor activity (GO:0004930) | transmembrane signaling receptor activity (GO:0004888)	cell surface receptor signaling pathway (GO:0007166) | G-protein coupled receptor signaling pathway (GO:0007186)	integral component of membrane (GO:0016021) | membrane (GO:0016020)	0.107	0.136	0.0373076	0.264	0.179	0.100433
ADGRF5	8430401C09Rik | 9330185D23 | AI528491 | GPR116 | Gpr116 | Gprhep | Ig-Hepta | KPG_001 | gpr116 | mKIAA0758	ENSOARG00000011380	20:20113121-20168765:-1	protein_coding	adhesion G protein-coupled receptor F5	G-protein coupled receptor activity (GO:0004930) | protein binding (GO:0005515) | transmembrane signaling receptor activity (GO:0004888)	fat cell differentiation (GO:0045444) | positive regulation of phospholipid biosynthetic process (GO:0071073) | cell surface receptor signaling pathway (GO:0007166) | G-protein coupled receptor signaling pathway (GO:0007186) | energy reserve metabolic process (GO:0006112) | regulation of lipid metabolic process (GO:0019216) | glucose homeostasis (GO:0042593) | surfactant homeostasis (GO:0043129) …	integral component of membrane (GO:0016021) | apical part of cell (GO:0045177) | cytoplasmic vesicle (GO:0031410) | cell surface (GO:0009986) | membrane (GO:0016020) | plasma membrane (GO:0005886)	11.452	9.143	0.295893	8.998	7.861	0.17417
ADGRG1	BFPP | BPPR | Cyt28 | GPR56 | Gpr56 | TM7LN4 | TM7XN1 | fc49b10 | gpr56 | wu:fc49b10	ENSOARG00000000517	14:25059450-25071450:+1	protein_coding	adhesion G protein-coupled receptor G1	G-protein coupled receptor activity (GO:0004930) | transmembrane signaling receptor activity (GO:0004888) | extracellular matrix binding (GO:0050840) | heparin binding (GO:0008201) | collagen binding (GO:0005518)	cell migration (GO:0016477) | Rho protein signal transduction (GO:0007266) | brain development (GO:0007420) | negative regulation of cell proliferation (GO:0008285) | positive regulation of Rho protein signal transduction (GO:0035025) | seminiferous tubule development (GO:0072520) | cerebral cortex radial glia guided migration (GO:0021801) | cerebral cortex regionalization (GO:0021796) | angiogen…	glial limiting end-foot (GO:0097451) | integral component of membrane (GO:0016021) | membrane (GO:0016020) | plasma membrane (GO:0005886) | extracellular exosome (GO:0070062)	0.021	0	0.0299829	0	0.009	0.0129262
ADGRG2	AW212196 | B830041D06Rik | EDDM6 | GPR64 | Gpr64 | HE6 | He6 | Me6 | Re6 | TM7LN2 | gpr64	ENSOARG00000014408	X:16473393-16518534:-1	protein_coding	adhesion G protein-coupled receptor G2	G-protein coupled receptor activity (GO:0004930) | transmembrane signaling receptor activity (GO:0004888)	cell surface receptor signaling pathway (GO:0007166) | G-protein coupled receptor signaling pathway (GO:0007186)	integral component of membrane (GO:0016021) | cell surface (GO:0009986) | membrane (GO:0016020) | plasma membrane (GO:0005886) | extracellular exosome (GO:0070062)	0	0	0	0	0	0
ADGRG3	A030001G24Rik | AW214383 | GPR97 | Gpr97 | PB99 | PGR26 | Pb1 | Pb99	ENSOARG00000000616	14:25076171-25104433:+1	protein_coding	adhesion G protein-coupled receptor G3	G-protein coupled receptor activity (GO:0004930) | transmembrane signaling receptor activity (GO:0004888)	cell surface receptor signaling pathway (GO:0007166) | regulation of cell migration (GO:0030334) | G-protein coupled receptor signaling pathway (GO:0007186) | B cell differentiation (GO:0030183) | negative regulation of NIK/NF-kappaB signaling (GO:1901223) | negative regulation of CREB transcription factor activity (GO:0032792)	integral component of membrane (GO:0016021) | membrane (GO:0016020) | plasma membrane (GO:0005886)	0.687	0.597	0.0790957	0.854	0.962	0.0816838
ADGRG5	GPR114 | Gm1109 | Gpr114 | PGR27	ENSOARG00000000473	14:24960829-24989519:+1	protein_coding	adhesion G protein-coupled receptor G5	G-protein coupled receptor activity (GO:0004930) | transmembrane signaling receptor activity (GO:0004888)	cell surface receptor signaling pathway (GO:0007166) | G-protein coupled receptor signaling pathway (GO:0007186)	integral component of membrane (GO:0016021) | membrane (GO:0016020) | plasma membrane (GO:0005886)	0.088	0.082	0.00797806	0.162	0.211	0.0595888
ADGRG6	1190004A11Rik | AI449247 | APG1 | AW045736 | DREG | GPR126 | Gm222 | Gpr126 | LCCS9 | PS1TP2 | VIGR | gpr126 | si:ch211-202p1.3	ENSOARG00000001397	8:66712507-66862248:+1	protein_coding	adhesion G protein-coupled receptor G6	G-protein coupled receptor activity (GO:0004930) | transmembrane signaling receptor activity (GO:0004888)	myelination (GO:0042552) | cell surface receptor signaling pathway (GO:0007166) | G-protein coupled receptor signaling pathway (GO:0007186)	integral component of membrane (GO:0016021) | membrane (GO:0016020) | plasma membrane (GO:0005886)	0.053	0.084	0.0418593	0.185	0.203	0.0217496
ADGRG7	9130020O16Rik | GPR128 | Gpr128 | gpr128	ENSOARG00000018060	1:163505002-163571179:+1	protein_coding	adhesion G protein-coupled receptor G7	protein binding (GO:0005515) | G-protein coupled receptor activity (GO:0004930) | transmembrane signaling receptor activity (GO:0004888)	cell surface receptor signaling pathway (GO:0007166) | G-protein coupled receptor signaling pathway (GO:0007186)	integral component of membrane (GO:0016021) | membrane (GO:0016020) | plasma membrane (GO:0005886)	0.055	0.053	0.00273756	0.058	0.066	0.0108678
ADGRL1	2900070I05Rik | AI182398 | CIRL1 | CL1 | CL1BA | CLIBA | LEC2 | LPHN1 | LPHN2 | Lec2 | Lphn1 | lphn1 | mKIAA0821	ENSOARG00000006228	5:9635630-9660161:+1	protein_coding	adhesion G protein-coupled receptor L1	protein binding (GO:0005515) | G-protein coupled receptor activity (GO:0004930) | transmembrane signaling receptor activity (GO:0004888) | carbohydrate binding (GO:0030246) | signal transducer activity (GO:0004871)	positive regulation of synapse assembly (GO:0051965) | cell surface receptor signaling pathway (GO:0007166) | G-protein coupled receptor signaling pathway (GO:0007186) | signal transduction (GO:0007165)	integral component of membrane (GO:0016021) | membrane (GO:0016020) | plasma membrane (GO:0005886)	0.267	0.109	0.192157	0.115	0.051	0.085281
ADGRL2	AI450192 | CIRL-2 | CIRL2 | CL2 | Cirl-2 | Cirl2 | Cl2ac | Gm619 | LEC1 | LEC2 | LPHH1 | LPHN2 | Lec1 | Lphh1 | Lphn2 | lphn2 | mKIAA0786	ENSOARG00000013620	1:57808412-58061674:+1	protein_coding	adhesion G protein-coupled receptor L2	G-protein coupled receptor activity (GO:0004930) | protein binding (GO:0005515) | transmembrane signaling receptor activity (GO:0004888) | carbohydrate binding (GO:0030246) | signal transducer activity (GO:0004871)	cell surface receptor signaling pathway (GO:0007166) | G-protein coupled receptor signaling pathway (GO:0007186) | signal transduction (GO:0007165)	integral component of membrane (GO:0016021) | membrane (GO:0016020) | plasma membrane (GO:0005886)	1.18	0.964	0.150533	6.037	6.777	0.144253
ADGRL3	5430402I23Rik | CIRL-3 | CIRL3 | CL3 | Cirl3 | D130075K09Rik | Gm1379 | LEC3 | LPHH3 | LPHN3 | Lec3 | Lphn3 | lphn3 | mKIAA0768	ENSOARG00000005854	6:77252525-77566951:+1	protein_coding	adhesion G protein-coupled receptor L3	G-protein coupled receptor activity (GO:0004930) | protein binding (GO:0005515) | calcium ion binding (GO:0005509) | transmembrane signaling receptor activity (GO:0004888) | signal transducer activity (GO:0004871)	synapse assembly (GO:0007416) | locomotion involved in locomotory behavior (GO:0031987) | neuron migration (GO:0001764) | positive regulation of synapse assembly (GO:0051965) | cell surface receptor signaling pathway (GO:0007166) | G-protein coupled receptor signaling pathway (GO:0007186) | signal transduction (GO:0007165) | response to cocaine (GO:0042220) | cell-cell adhesion (GO:0098609)	integral component of membrane (GO:0016021) | axon (GO:0030424) | cell-cell junction (GO:0005911) | membrane (GO:0016020) | plasma membrane (GO:0005886) | integral component of plasma membrane (GO:0005887)	0	0	0	0	0	0
ADGRL4	1110033N21Rik | ELTD1 | ETL | ETL1 | Eltd1 | Etl | KPG_003 | eltd1 | wu:fd10a02 | zgc:63629	ENSOARG00000013529	1:54702859-54839151:-1	protein_coding	adhesion G protein-coupled receptor L4	G-protein coupled receptor activity (GO:0004930) | protein binding (GO:0005515) | calcium ion binding (GO:0005509) | transmembrane signaling receptor activity (GO:0004888)	cell surface receptor signaling pathway (GO:0007166) | G-protein coupled receptor signaling pathway (GO:0007186)	integral component of membrane (GO:0016021) | membrane (GO:0016020) | plasma membrane (GO:0005886)	0	0	0	0	0	0
ADGRV1	FEB4 | Frings | GPR98 | Gpr98 | MASS1 | Mass1 | Mgr1 | RGD1562101 | USH2B | USH2C | VLGR1 | VLGR1b | feb4 | gpr98 | mass1 | ush2b | ush2c | vlgr1 | vlgr1b	ENSOARG00000016502	5:87500637-88022830:+1	protein_coding	adhesion G protein-coupled receptor V1	protein binding (GO:0005515) | G-protein coupled receptor activity (GO:0004930) | calcium ion binding (GO:0005509) | transmembrane signaling receptor activity (GO:0004888)	cell surface receptor signaling pathway (GO:0007166) | G-protein coupled receptor signaling pathway (GO:0007186) | maintenance of organ identity (GO:0048496) | sensory perception of light stimulus (GO:0050953) | photoreceptor cell maintenance (GO:0045494) | cell communication (GO:0007154) | sensory perception of sound (GO:0007605) | neurological system process (GO:0050877)	integral component of membrane (GO:0016021) | receptor complex (GO:0043235) | cytoplasm (GO:0005737) | cell surface (GO:0009986) | membrane (GO:0016020) | plasma membrane (GO:0005886) | extracellular exosome (GO:0070062)	0	0	0	0.009	0.009	0
ADH5	ADH-3 | ADH1C | ADH3 | ADHX | Adh-5 | Adh3 | DDBDRAFT_0204255 | DDBDRAFT_0238276 | DDB_0204255 | DDB_0238276 | FALDH | FDH | GSH-FDH | GSNOR | HEL-S-60p | adh-3 | adh3 | adh8 | adhx | fdh | gsnor | wu:fb60b11	ENSOARG00000015738	6:25474389-25489934:+1	protein_coding	alcohol dehydrogenase 5 (class III), chi polypeptide	S-(hydroxymethyl)glutathione dehydrogenase activity (GO:0051903) | metal ion binding (GO:0046872) | protein homodimerization activity (GO:0042803) | fatty acid binding (GO:0005504) | oxidoreductase activity (GO:0016491) | alcohol dehydrogenase (NAD) activity (GO:0004022) | zinc ion binding (GO:0008270) | formaldehyde dehydrogenase activity (GO:0018467)	positive regulation of blood pressure (GO:0045777) | retinoid metabolic process (GO:0001523) | response to lipopolysaccharide (GO:0032496) | ethanol oxidation (GO:0006069) | response to redox state (GO:0051775) | formaldehyde catabolic process (GO:0046294) | respiratory system process (GO:0003016) | response to nitrosative stress (GO:0051409) | peptidyl-cysteine S-nitrosylation (GO:0018119) | oxi…	mitochondrion (GO:0005739) | extracellular exosome (GO:0070062)	108.697	68.126	0.666224	32.106	23.09	0.458658
ADH6	ADH-5 | ADH1A | ADH1B | ADHVI	ENSOARG00000001730	AMGL01121709.1:21-8550:-1	protein_coding	alcohol dehydrogenase 6 (class V)	metal ion binding (GO:0046872) | ethanol binding (GO:0035276) | oxidoreductase activity (GO:0016491) | alcohol dehydrogenase activity, zinc-dependent (GO:0004024) | zinc ion binding (GO:0008270)	ethanol oxidation (GO:0006069) | oxidation-reduction process (GO:0055114)	unknown	0.025	0	0.0356239	0.196	0.189	0.00846867
ADHFE1	6330565B14Rik | ADH8 | AI043035 | Adh8 | DDBDRAFT_0219524 | DDBDRAFT_0252839 | DDB_0219524 | DDB_0252839 | DKFZP469L1031 | HMFT2263 | HOT | adh-8 | adh8 | zgc:77479	ENSOARG00000017527	9:43514982-43545070:+1	protein_coding	alcohol dehydrogenase, iron containing 1	metal ion binding (GO:0046872) | hydroxyacid-oxoacid transhydrogenase activity (GO:0047988) | oxidoreductase activity (GO:0016491)	molecular hydrogen transport (GO:0015993) | oxidation-reduction process (GO:0055114)	mitochondrion (GO:0005739)	0.381	0.157	0.255324	0.197	0.277	0.0933354
ADI1	AL024210 | APL1 | ARD | Alp1 | CG32068 | CG8000 | DDBDRAFT_0183854 | DDBDRAFT_0230998 | DDB_0183854 | DDB_0230998 | Dadi1 | Dmel\CG32068 | Fe-ARD | HMFT1638 | MTCBP-1 | MTCBP1 | MTND | Ni-ARD | RNASEH1 | SIPL | adi1 | fc18b03 | mtcbp-1 | mtcbp1 | mtnD | mtnd | wu:fc18b03 | zgc:73201	ENSOARG00000005369	2:1837904-1843405:-1	protein_coding	acireductone dioxygenase 1	protein binding (GO:0005515) | acireductone dioxygenase [iron(II)-requiring] activity (GO:0010309) | dioxygenase activity (GO:0051213) | oxidoreductase activity (GO:0016491)	cellular amino acid biosynthetic process (GO:0008652) | methionine biosynthetic process (GO:0009086) | regulation of transcription, DNA-templated (GO:0006355) | L-methionine biosynthetic process from methylthioadenosine (GO:0019509) | oxidation-reduction process (GO:0055114)	nucleus (GO:0005634) | cytoplasm (GO:0005737) | plasma membrane (GO:0005886)	216.514	98.851	1.12326	135.394	64.105	1.06694
ADIG	SMAF-1 | SMAF1 | Smaf1	ENSOARG00000019100	13:67064926-67070255:+1	protein_coding	adipogenin	unknown	fat cell differentiation (GO:0045444) | white fat cell differentiation (GO:0050872) | spermatogenesis (GO:0007283) | brown fat cell differentiation (GO:0050873) | positive regulation of fat cell differentiation (GO:0045600)	nucleus (GO:0005634) | cytoplasm (GO:0005737)	4.623	1.925	0.942903	5.666	2.01	1.14706
ADIPOQ	30kDa | ACDC | ACRP30 | ADIPQTL1 | ADN | ADPN | APM-1 | APM1 | APN | Acdc | Acrp30 | Ad | GBP28 | adipo | adp | apM1 | col7a1 | qpM1	ENSOARG00000020509	1:198618705-198631249:-1	protein_coding	adiponectin, C1Q and collagen domain containing	identical protein binding (GO:0042802) | protein binding (GO:0005515) | protein homodimerization activity (GO:0042803) | receptor binding (GO:0005102) | hormone activity (GO:0005179) | sialic acid binding (GO:0033691)	positive regulation of renal albumin absorption (GO:2000534) | positive regulation of fatty acid metabolic process (GO:0045923) | regulation of glucose metabolic process (GO:0010906) | negative regulation of phagocytosis (GO:0050765) | negative regulation of cell migration (GO:0030336) | negative regulation of ERK1 and ERK2 cascade (GO:0070373) | positive regulation of signal transduction (GO:000…	extracellular space (GO:0005615) | cell surface (GO:0009986) | collagen trimer (GO:0005581) | endoplasmic reticulum (GO:0005783) | extracellular exosome (GO:0070062) | extracellular region (GO:0005576)	0.537	0.306	0.234962	0.45	0.28	0.179909
ADIPOR1	2810031L11Rik | ACDCR1 | CGI-45 | CGI45 | PAQR1 | Paqr1 | TESBP1A | acdcr1 | cgi-45 | cgi45 | paqr1 | tesbp1a	ENSOARG00000018166	12:77971923-77977539:+1	protein_coding	adiponectin receptor 1	identical protein binding (GO:0042802) | protein binding (GO:0005515) | adipokinetic hormone receptor activity (GO:0097003) | protein kinase binding (GO:0019901) | protein heterodimerization activity (GO:0046982) | receptor activity (GO:0004872) | adiponectin binding (GO:0055100)	regulation of glucose metabolic process (GO:0010906) | hormone-mediated signaling pathway (GO:0009755) | regulation of lipid metabolic process (GO:0019216) | fatty acid oxidation (GO:0019395) | glucose homeostasis (GO:0042593) | adiponectin-activated signaling pathway (GO:0033211)	integral component of membrane (GO:0016021) | membrane (GO:0016020) | plasma membrane (GO:0005886) | intrinsic component of plasma membrane (GO:0031226)	80.502	40.012	0.990789	58.219	32.687	0.813868
ADIPOR2	1110001I14Rik | ACDCR2 | ADCR2 | AI115388 | AW554121 | AdpR2 | D6Ucla1e | PAQR2 | Paqr2 | acdcr2 | paqr2 | si:ch211-281k12.9 | zgc:136273	ENSOARG00000012807	3:212209523-212225822:+1	protein_coding	adiponectin receptor 2	identical protein binding (GO:0042802) | adipokinetic hormone receptor activity (GO:0097003) | receptor activity (GO:0004872) | protein heterodimerization activity (GO:0046982) | adiponectin binding (GO:0055100)	vascular wound healing (GO:0061042) | glucose homeostasis (GO:0042593) | adiponectin-activated signaling pathway (GO:0033211)	integral component of membrane (GO:0016021) | plasma membrane (GO:0005886) | intrinsic component of plasma membrane (GO:0031226)	20.406	9.547	1.02118	25.745	12.461	0.990484
ADIRF	AFRO | APM2 | C10H10orf116 | C10orf116 | C12H10orf116 | C18H10orf116 | C1H10orf116 | C28H10orf116 | C4H10orf116 | CD2H10orf116 | apM-2	ENSOARG00000000741	25:41183169-41183539:+1	protein_coding	adipogenesis regulatory factor	unknown	positive regulation of transcription from RNA polymerase II promoter (GO:0045944) | cellular response to radiation (GO:0071478) | cellular response to cisplatin (GO:0072719) | regulation of response to drug (GO:2001023) | positive regulation of fat cell differentiation (GO:0045600)	nucleus (GO:0005634) | cytoplasm (GO:0005737) | nucleoplasm (GO:0005654) | extracellular exosome (GO:0070062)	0	1.633	1.39671	0	3	2
ADK	2310026J05Rik | 5033405D03Rik | AGR_C_3521 | AI255373 | AI987814 | AK | AT03_16400 | ATPADK1 | Ak | BA0131 | BB253_1511 | BPP5_1885 | C813_09515 | CFNIH1_12530 | Cgl0556 | DDBDRAFT_0186795 | DDBDRAFT_0230174 | DDB_0186795 | DDB_0230174 | DJ39_739 | Dda3937_03287 | EAMY_1025 | ECA1180 | ECK0468 | ESA_02792 | Entcl_3316 | F3G5.4 | F3G5_4 | GT9_orf215 | JW0463 | LA0760 | MU9_3213 | NT01EI_1123 | OOC…	ENSOARG00000008618	25:29891406-30432039:+1	protein_coding	adenosine kinase	adenosine kinase activity (GO:0004001) | poly(A) RNA binding (GO:0044822) | phosphotransferase activity, alcohol group as acceptor (GO:0016773)	AMP biosynthetic process (GO:0006167) | purine ribonucleoside salvage (GO:0006166) | dATP biosynthetic process (GO:0006175)	nucleus (GO:0005634) | cytosol (GO:0005829) | cytoplasm (GO:0005737) | nucleoplasm (GO:0005654)	91.879	66.817	0.453705	58.624	53.339	0.133905
ADM	AM | AM1 | AMPP | Ap | H39316 | PAMP | RATAP | adm1 | am1	ENSOARG00000011444	15:41939209-41943314:-1	protein_coding	adrenomedullin	protein binding (GO:0005515) | hormone activity (GO:0005179)	positive regulation of angiogenesis (GO:0045766) | receptor internalization (GO:0031623) | antibacterial humoral response (GO:0019731) | G-protein coupled receptor internalization (GO:0002031) | spongiotrophoblast layer development (GO:0060712) | neural tube closure (GO:0001843) | positive regulation of vasculogenesis (GO:2001214) | defense response to Gram-positive bacterium (GO:0050830) | vascu…	extracellular space (GO:0005615) | cytoplasm (GO:0005737) | extracellular region (GO:0005576)	1.928	0.839	0.670994	0.5	0.266	0.244685
ADM5	AM5 | C18H19orf76 | C19H19orf76 | C19orf76	ENSOARG00000013386	14:55120315-55120841:+1	protein_coding	adrenomedullin 5 (putative)	unknown	unknown	unknown	1.667	0.213	1.13664	1.406	0.222	0.977392
ADNP	AA589558 | ADNP1 | HVDAS | MRD28 | mKIAA0784	ENSOARG00000013868	13:78350395-78375506:-1	protein_coding	activity dependent neuroprotector homeobox	chromatin binding (GO:0003682) | protein binding (GO:0005515) | metal ion binding (GO:0046872) | DNA binding (GO:0003677)	negative regulation of neuron apoptotic process (GO:0043524)	extracellular space (GO:0005615) | nucleus (GO:0005634)	18.143	4.416	1.82152	12.073	3.335	1.59249
ADNP2	8430420L05Rik | BC024969 | Kiaa0863 | RGD1308279 | ZNF508 | Zfp508 | mKIAA0863 | znf508	ENSOARG00000004037	23:386510-408893:-1	protein_coding	ADNP homeobox 2	protein binding (GO:0005515) | metal ion binding (GO:0046872) | DNA binding (GO:0003677)	neuron differentiation (GO:0030182) | cellular response to retinoic acid (GO:0071300) | positive regulation of cell growth (GO:0030307) | cellular response to oxidative stress (GO:0034599) | negative regulation of cell death (GO:0060548)	unknown	4.301	3.753	0.157426	4.046	3.627	0.125063
ADO	AEDO | C10orf22 | Gm237 | RGD1308233 | l(1)4P1 | xado	ENSOARG00000004481	25:18800194-18801295:+1	protein_coding	2-aminoethanethiol dioxygenase	protein binding (GO:0005515) | cysteamine dioxygenase activity (GO:0047800)	oxidation-reduction process (GO:0055114)	mitochondrion (GO:0005739)	23.14	14.912	0.60131	19.271	14.011	0.433397
ADORA1	A1-AR | A1AR | A1R | AA1R | AI848715 | BB176431 | RDC7 | Ri | a1R | adora1-A	ENSOARG00000001225	12:303149-342637:+1	protein_coding	adenosine A1 receptor	protein binding (GO:0005515) | G-protein coupled receptor activity (GO:0004930) | G-protein coupled adenosine receptor activity (GO:0001609) | signal transducer activity (GO:0004871)	negative regulation of long term synaptic depression (GO:1900453) | negative regulation of inflammatory response (GO:0050728) | regulation of glomerular filtration (GO:0003093) | G-protein coupled receptor signaling pathway (GO:0007186) | signal transduction (GO:0007165) | negative regulation of mucus secretion (GO:0070256) | excitatory postsynaptic potential (GO:0060079) | adenosine receptor sig…	integral component of membrane (GO:0016021) | synapse (GO:0045202) | dendritic spine (GO:0043197) | membrane (GO:0016020)	0.022	0.018	0.00565763	0	0.019	0.0271541
ADORA2A	A2AAR | A2aR | A2ar | AA2AR | ADENO | ADORA2 | Adora2l1 | RDC8	ENSOARG00000014207	17:70859260-70868363:-1	protein_coding	adenosine A2a receptor	G-protein coupled receptor activity (GO:0004930) | G-protein coupled adenosine receptor activity (GO:0001609) | signal transducer activity (GO:0004871)	positive regulation of apoptotic signaling pathway (GO:2001235) | eating behavior (GO:0042755) | adenylate cyclase-activating G-protein coupled receptor signaling pathway (GO:0007189) | positive regulation of cAMP biosynthetic process (GO:0030819) | negative regulation of inflammatory response (GO:0050728) | synaptic transmission, dopaminergic (GO:0001963) | G-protein coupled receptor signaling p…	integral component of membrane (GO:0016021) | plasma membrane (GO:0005886) | membrane (GO:0016020)	0.26	0.083	0.21839	0.436	0.245	0.20591
ADORA2B	A2B-AR | A2BAR | A2BR | A2b | AA2BR | ADORA2 | AI480866 | AI605384 | si:dkey-13b16.1	ENSOARG00000017486	11:33040201-33060741:-1	protein_coding	adenosine A2b receptor	G-protein coupled adenosine receptor activity (GO:0001609) | G-protein coupled receptor activity (GO:0004930) | signal transducer activity (GO:0004871)	relaxation of vascular smooth muscle (GO:0060087) | positive regulation of chemokine production (GO:0032722) | adenylate cyclase-activating G-protein coupled receptor signaling pathway (GO:0007189) | positive regulation of chronic inflammatory response to non-antigenic stimulus (GO:0002882) | positive regulation of guanylate cyclase activity (GO:0031284) | positive regulation of cAMP biosynthetic…	integral component of membrane (GO:0016021) | membrane (GO:0016020) | plasma membrane (GO:0005886)	8.511	3.691	1.0197	5.563	1.512	1.38552
ADORA3	A3AR | A3R | AA3R | ARA3 | Gpcr2 | Tgpcr1	ENSOARG00000019630	1:88054043-88056874:-1	protein_coding	adenosine A3 receptor	G-protein coupled receptor activity (GO:0004930) | G-protein coupled adenosine receptor activity (GO:0001609) | signal transducer activity (GO:0004871)	G-protein coupled receptor signaling pathway (GO:0007186) | signal transduction (GO:0007165) | adenosine receptor signaling pathway (GO:0001973)	integral component of membrane (GO:0016021) | membrane (GO:0016020)	382.34	210.345	0.859025	49.201	27.907	0.796297
ADPGK	2610017G09Rik | ADP-GK | Adp-gk | C77577 | HMGX4 | RGD1306103 | zgc:153956	ENSOARG00000018976	7:19180792-19203994:-1	protein_coding	ADP dependent glucokinase	phosphotransferase activity, alcohol group as acceptor (GO:0016773)	carbohydrate metabolic process (GO:0005975)	membrane (GO:0016020) | endoplasmic reticulum (GO:0005783)	84.679	46.656	0.846284	67.03	41.832	0.667482
ADPRH	ADPRHA | ARH1 | Arh1 | DDBDRAFT_0188511 | DDBDRAFT_0238599 | DDB_0188511 | DDB_0238599 | arh1 | zgc:91926	ENSOARG00000019768	1:182651580-182655255:+1	protein_coding	ADP-ribosylarginine hydrolase	protein binding (GO:0005515) | magnesium ion binding (GO:0000287) | ADP-ribosylarginine hydrolase activity (GO:0003875)	protein de-ADP-ribosylation (GO:0051725) | cellular protein modification process (GO:0006464)	unknown	20.996	12.852	0.667147	23.383	13.372	0.762615
ADPRHL2	AI836109 | ARH3 | Arh3 | arh3 | arhl2 | fj36e06 | wu:fj36e06 | zgc:92867	ENSOARG00000019631	1:10768116-10773251:+1	protein_coding	ADP-ribosylhydrolase like 2	unknown	cellular response to superoxide (GO:0071451)	nucleus (GO:0005634) | cytoplasm (GO:0005737) | nucleoplasm (GO:0005654) | mitochondrion (GO:0005739)	10.941	6.155	0.7389	11.06	6.345	0.715396
ADPRM	2310004I24Rik | ADPRibase-Mn | C16H17orf48 | C17H17orf48 | C17ORF48 | C17orf48 | C18H17orf48 | C19H17orf48 | C4H17orf48 | C5H17orf48 | MDS006 | NBLA03831 | RGD1309906 | c17orf48 | mds006 | zgc:64213	ENSOARG00000014730	11:29221143-29226037:+1	protein_coding	ADP-ribose/CDP-alcohol diphosphatase, manganese dependent	hydrolase activity (GO:0016787)	metabolic process (GO:0008152)	unknown	4.12	3.319	0.245446	5	4.569	0.107544
ADRA1A	ADRA1C | ADRA1L1 | ALPHA-1A | ALPHA1AAR | Adra1c | alpha-1A	ENSOARG00000009752	2:38638174-38749450:+1	protein_coding	adrenoceptor alpha 1A	G-protein coupled receptor activity (GO:0004930) | protein heterodimerization activity (GO:0046982) | adrenergic receptor activity (GO:0004935) | alpha1-adrenergic receptor activity (GO:0004937) | signal transducer activity (GO:0004871)	pilomotor reflex (GO:0097195) | regulation of muscle contraction (GO:0006937) | cell growth (GO:0016049) | phospholipase C-activating G-protein coupled receptor signaling pathway (GO:0007200) | negative regulation of heart rate involved in baroreceptor response to increased systemic arterial blood pressure (GO:0001985) | regulation of vasoconstriction (GO:0019229) | regulation of cardiac muscle c…	integral component of membrane (GO:0016021) | nucleus (GO:0005634) | plasma membrane (GO:0005886) | membrane (GO:0016020) | nuclear membrane (GO:0031965)	0.258	0.343	0.0943274	0.186	0.267	0.0953125
ADRA1D	ADRA1 | ADRA1A | ADRA1R | ALPHA1 | Adra-1 | Adra1 | Adra1a | Adrd1 | DAR | Gpcr8 | Spr8 | [a]1d | adra1r | alpha1D-AR | dJ779E11.2 | si:dkey-37g12.4	ENSOARG00000000251	13:50244852-50271004:+1	protein_coding	adrenoceptor alpha 1D	protein binding (GO:0005515) | G-protein coupled receptor activity (GO:0004930) | adrenergic receptor activity (GO:0004935) | alpha1-adrenergic receptor activity (GO:0004937) | signal transducer activity (GO:0004871)	G-protein coupled receptor signaling pathway (GO:0007186) | signal transduction (GO:0007165) | adrenergic receptor signaling pathway (GO:0071875)	integral component of membrane (GO:0016021) | membrane (GO:0016020) | plasma membrane (GO:0005886)	0	0	0	0	0	0
ADRA2A	ADRA2 | ADRA2R | ADRAR | ALPHA2AAR | AW122659 | Adra-2 | Adra-2a | CA2-47 | PORA2AR | RATRG20 | RG20 | ZNF32 | alpha(2A)AR | alpha2-C10 | alpha2A | alpha2A-AR	ENSOARG00000010704	22:30516666-30517993:+1	protein_coding	adrenoceptor alpha 2A	protein binding (GO:0005515) | norepinephrine binding (GO:0051380) | epinephrine binding (GO:0051379) | alpha2-adrenergic receptor activity (GO:0004938) | thioesterase binding (GO:0031996) | heterotrimeric G-protein binding (GO:0032795) | alpha-2C adrenergic receptor binding (GO:0031696) | G-protein coupled receptor activity (GO:0004930) | protein homodimerization activity (GO:0042803) | protein …	adenylate cyclase-inhibiting adrenergic receptor signaling pathway (GO:0071881) | phospholipase C-activating adrenergic receptor signaling pathway (GO:0071882) | cellular response to hormone stimulus (GO:0032870) | activation of MAPK activity by adrenergic receptor signaling pathway (GO:0071883) | negative regulation of insulin secretion (GO:0046676) | activation of protein kinase activity (GO:00…	integral component of membrane (GO:0016021) | receptor complex (GO:0043235) | cytoplasm (GO:0005737) | membrane (GO:0016020) | plasma membrane (GO:0005886) | integral component of plasma membrane (GO:0005887)	0.019	0	0.0271541	0	0	0
ADRB1	ADRB1R | ADRB2 | Adrb-1 | B1AR | BAR1 | BETA1AR | RATB1AR | RHR | X-Beta1AR | beta-AR | zgc:194728 | zgc:194731	ENSOARG00000013772	22:33474854-33476247:+1	protein_coding	adrenoceptor beta 1	PDZ domain binding (GO:0030165) | protein binding (GO:0005515) | receptor signaling protein activity (GO:0005057) | Ras guanyl-nucleotide exchange factor activity (GO:0005088) | alpha-2A adrenergic receptor binding (GO:0031694) | G-protein coupled receptor activity (GO:0004930) | beta1-adrenergic receptor activity (GO:0004940) | protein heterodimerization activity (GO:0046982) | adrenergic recept…	positive regulation of cAMP-mediated signaling (GO:0043950) | adenylate cyclase-activating G-protein coupled receptor signaling pathway (GO:0007189) | response to cold (GO:0009409) | positive regulation of GTPase activity (GO:0043547) | positive regulation of cAMP biosynthetic process (GO:0030819) | brown fat cell differentiation (GO:0050873) | positive regulation of heart contraction (GO:0045823…	integral component of membrane (GO:0016021) | early endosome (GO:0005769) | membrane (GO:0016020) | plasma membrane (GO:0005886)	0	0.013	0.0186342	0	0	0
ADRB2	ADRB2R | ADRBR | Adrb-2 | B2AR | BAR | BETA2AR | Badm | Gpcr7 | adrb2r | adrbr | b2ar | bar | beta2ar	ENSOARG00000014352	5:57750711-57751970:+1	protein_coding	beta-2 adrenergic receptor	protein binding (GO:0005515) | norepinephrine binding (GO:0051380) | beta2-adrenergic receptor activity (GO:0004941) | potassium channel regulator activity (GO:0015459) | enzyme binding (GO:0019899) | G-protein coupled receptor activity (GO:0004930) | adenylate cyclase binding (GO:0008179) | protein homodimerization activity (GO:0042803) | adrenergic receptor activity (GO:0004935) | signal transd…	bone resorption (GO:0045453) | adenylate cyclase-activating G-protein coupled receptor signaling pathway (GO:0007189) | negative regulation of smooth muscle contraction (GO:0045986) | brown fat cell differentiation (GO:0050873) | positive regulation of protein ubiquitination (GO:0031398) | positive regulation of autophagosome maturation (GO:1901098) | positive regulation of lipophagy (GO:1904504)…	integral component of membrane (GO:0016021) | receptor complex (GO:0043235) | nucleus (GO:0005634) | plasma membrane (GO:0005886) | membrane (GO:0016020) | apical plasma membrane (GO:0016324) | integral component of plasma membrane (GO:0005887)	2.994	2.263	0.291635	4.428	3.52	0.264098
ADRB3	ADRB | ADRB1 | ADRB4C | Adrb-3 | B3AR | BAR3 | BETA3AR | GPCR	ENSOARG00000001094	26:31849634-31851548:-1	protein_coding	beta-3 adrenergic receptor	protein binding (GO:0005515) | norepinephrine binding (GO:0051380) | beta-3 adrenergic receptor binding (GO:0031699) | G-protein coupled receptor activity (GO:0004930) | beta3-adrenergic receptor activity (GO:0015052) | protein homodimerization activity (GO:0042803) | beta-adrenergic receptor activity (GO:0004939) | adrenergic receptor activity (GO:0004935) | signal transducer activity (GO:000487…	adenylate cyclase-activating G-protein coupled receptor signaling pathway (GO:0007189) | response to cold (GO:0009409) | brown fat cell differentiation (GO:0050873) | activation of adenylate cyclase activity (GO:0007190) | vasodilation by norepinephrine-epinephrine involved in regulation of systemic arterial blood pressure (GO:0002025) | G-protein coupled receptor signaling pathway (GO:0007186) |…	integral component of membrane (GO:0016021) | receptor complex (GO:0043235) | plasma membrane (GO:0005886) | membrane (GO:0016020)	0	0	0	0	0.015	0.0214797
ADRM1	1110063P18Rik | 2510006J17Rik | AA408205 | ARM-1 | ARM1 | AU043535 | Arm1 | GP110 | Gp110 | OSBPL2 | Rpn13 | adrm1a | adrm1b | arm-1 | fa12d09 | gp110 | rpn13 | wu:fa10g10 | wu:fa12d09 | xoom | zgc:56107 | zgc:77256	ENSOARG00000014094	13:54245612-54252650:-1	protein_coding	adhesion regulating molecule 1	protein binding (GO:0005515) | endopeptidase activator activity (GO:0061133) | protease binding (GO:0002020) | proteasome binding (GO:0070628)	transcription elongation from RNA polymerase II promoter (GO:0006368) | proteasome assembly (GO:0043248)	proteasome complex (GO:0000502) | nucleus (GO:0005634) | cytoplasm (GO:0005737) | plasma membrane (GO:0005886) | nucleoplasm (GO:0005654)	14.945	7.101	0.976932	18.174	8.803	0.967856
ADSL	AMPS | ASASE | ASL | ASase | Adl | Asl | CG3590 | Dmel\CG3590 | fi60b04 | purB | wu:fi60b04 | zgc:56061	ENSOARG00000017303	3:215669356-215684701:+1	protein_coding	adenylosuccinate lyase	lyase activity (GO:0016829) | N6-(1,2-dicarboxyethyl)AMP AMP-lyase (fumarate-forming) activity (GO:0004018) | (S)-2-(5-amino-1-(5-phospho-D-ribosyl)imidazole-4-carboxamido)succinate AMP-lyase (fumarate-forming) activity (GO:0070626) | catalytic activity (GO:0003824)	purine ribonucleotide biosynthetic process (GO:0009152) | AMP biosynthetic process (GO:0006167) | 'de novo' IMP biosynthetic process (GO:0006189) | purine nucleotide biosynthetic process (GO:0006164) | protein tetramerization (GO:0051262) | 'de novo' AMP biosynthetic process (GO:0044208)	mitochondrion (GO:0005739)	38.913	26.546	0.535016	23.181	17.032	0.423314
ADSS	ADEH | ADSS 2 | ADSS2 | AI314886 | AMPASE2 | AS | ATPURA | AdSS 2 | Adss2 | BcDNA:LD32788 | CG17273 | Dmel\CG17273 | PURA_DROME | adeh | adenylosuccinate synthase | adss-a | adss-b | adss2 | adss2-a | adss2-b | zgc:110327	ENSOARG00000005565	12:30922094-30953344:+1	protein_coding	adenylosuccinate synthase	adenylosuccinate synthase activity (GO:0004019) | protein binding (GO:0005515) | metal ion binding (GO:0046872) | ligase activity (GO:0016874) | nucleotide binding (GO:0000166) | GTP binding (GO:0005525)	AMP biosynthetic process (GO:0006167) | purine nucleotide biosynthetic process (GO:0006164) | 'de novo' AMP biosynthetic process (GO:0044208)	cytoplasm (GO:0005737) | plasma membrane (GO:0005886) | extracellular exosome (GO:0070062)	55.268	35.623	0.619565	101.099	70.409	0.515791
ADSSL1	ADSS1 | AI528595 | AdSS 1 | Adss | Adss1 | adss1 | adss1b | adssl1b | zgc:85738	ENSOARG00000007702	18:67844539-67855646:+1	protein_coding	adenylosuccinate synthase like 1	adenylosuccinate synthase activity (GO:0004019) | protein binding (GO:0005515) | metal ion binding (GO:0046872) | ligase activity (GO:0016874) | nucleotide binding (GO:0000166) | GTP binding (GO:0005525)	AMP biosynthetic process (GO:0006167) | purine nucleotide biosynthetic process (GO:0006164) | purine nucleotide metabolic process (GO:0006163) | 'de novo' AMP biosynthetic process (GO:0044208)	cytoplasm (GO:0005737)	4.114	1.903	0.816908	2.03	1.436	0.314804
ADTRP	9530008L14Rik | AIG1 | AIG1L | Aa2-020 | C23H6orf105 | C2H6ORF105 | C35H6orf105 | C6H6orf105 | C6orf105 | RGD1305679 | c6orf105 | dJ413H6.1	ENSOARG00000014611	20:43584432-43652236:+1	protein_coding	androgen dependent TFPI regulating protein	unknown	unknown	integral component of membrane (GO:0016021)	0.564	0.469	0.0904061	1.538	1.122	0.258267
AEBP1	ACLP | AEBP1L | aclp | fc06f06 | si:dkey-24n17.4 | wu:fc06f06	ENSOARG00000016204	4:77244620-77254115:-1	protein_coding	AE binding protein 1	metallocarboxypeptidase activity (GO:0004181) | carboxypeptidase activity (GO:0004180) | transcription corepressor activity (GO:0003714) | transcriptional repressor activity, RNA polymerase II transcription regulatory region sequence-specific binding (GO:0001227) | RNA polymerase II regulatory region sequence-specific DNA binding (GO:0000977) | zinc ion binding (GO:0008270)	negative regulation of transcription from RNA polymerase II promoter (GO:0000122) | regulation of transcription, DNA-templated (GO:0006355) | proteolysis (GO:0006508)	extracellular space (GO:0005615) | extracellular matrix (GO:0031012) | extracellular exosome (GO:0070062)	0.06	0.01	0.069709	0.055	0.021	0.0472601
AEN	2700083B06Rik | ISG20 | ISG20L1 | Isg20l1 | RGD1305051 | isg20l1 | pp12744 | xaen	ENSOARG00000010957	18:18773141-18782140:+1	protein_coding	apoptosis enhancing nuclease	protein binding (GO:0005515) | nucleic acid binding (GO:0003676) | exonuclease activity (GO:0004527)	nucleic acid phosphodiester bond hydrolysis (GO:0090305) | intrinsic apoptotic signaling pathway in response to DNA damage by p53 class mediator (GO:0042771) | response to ionizing radiation (GO:0010212)	nucleus (GO:0005634) | nucleolus (GO:0005730) | nucleoplasm (GO:0005654) | nuclear membrane (GO:0031965)	7.904	5.152	0.533398	6.377	4.835	0.338302
AES	AES-1 | AES-2 | AL024115 | ECK0470 | ESP1 | Esp1 | GRG | GRG5 | Grg | Grg-5 | Grg5 | JW0465 | TLE2 | TLE5 | Tle5 | aes-1 | aes-2 | esp1 | grg | grg5 | tle5 | xgrg-5 | ybaC | zgc:64216	ENSOARG00000013150	5:18290072-18297728:+1	protein_coding	amino-terminal enhancer of split	protein binding (GO:0005515) | transcription corepressor activity (GO:0003714)	positive regulation of anoikis (GO:2000210) | negative regulation of gene expression (GO:0010629) | negative regulation of response to cytokine stimulus (GO:0060761) | negative regulation of canonical Wnt signaling pathway (GO:0090090) | skeletal system development (GO:0001501) | negative regulation of protein binding (GO:0032091) | negative regulation of transcription from RNA polymerase II prom…	nucleus (GO:0005634)	38.324	22.273	0.756753	20.491	14.296	0.490578
AFAP1	2600003E23Rik | 9630044L16Rik | AFAP | AFAP-110 | AFAP110 | AI848729 | Afap | afap | afap-110 | im:7148276 | mKIAA3018	ENSOARG00000011947	6:113542748-113634410:-1	protein_coding	actin filament associated protein 1	unknown	regulation of signal transduction (GO:0009966) | regulation of cytoskeleton organization (GO:0051493)	focal adhesion (GO:0005925)	0.589	0.376	0.207639	0.796	0.434	0.324742
AFAP1L1	AI173486 | RGD1311580 | flj36748	ENSOARG00000005121	5:58184028-58253640:+1	protein_coding	actin filament associated protein 1 like 1	protein binding (GO:0005515)	unknown	nucleus (GO:0005634) | cytoplasm (GO:0005737) | plasma membrane (GO:0005886)	0.227	0.183	0.0526852	0.166	0.185	0.0233193
AFAP1L2	AU041783 | C86904 | CTB-1144G6.4 | KIAA1914 | RGD1310668 | XB130 | mKIAA1914 | xb130	ENSOARG00000014762	22:33720775-33761815:-1	protein_coding	actin filament associated protein 1 like 2	protein tyrosine kinase activator activity (GO:0030296) | SH2 domain binding (GO:0042169) | SH3 domain binding (GO:0017124) | signaling adaptor activity (GO:0035591)	inflammatory response (GO:0006954) | regulation of interleukin-6 production (GO:0032675) | positive regulation of transcription, DNA-templated (GO:0045893) | positive regulation of epidermal growth factor receptor signaling pathway (GO:0045742) | regulation of signal transduction (GO:0009966) | regulation of mitotic cell cycle (GO:0007346) | positive regulation of interleukin-8 production (GO:003…	cytoplasm (GO:0005737) | plasma membrane (GO:0005886)	0	0	0	0	0	0
AFF1	9630032B01Rik | AF4 | AW319193 | Af4 | MLLT2 | Mllt2 | Mllt2h | PBM1 | Rob	ENSOARG00000004522	6:101566123-101663140:+1	protein_coding	AF4/FMR2 family member 1	protein binding (GO:0005515)	unknown	transcription elongation factor complex (GO:0008023)	4.216	1.561	1.02624	5.287	1.869	1.13182
AFF2	FMR-2 | FMR2 | FMR2P | FRAXE | Fmr2 | MRX2 | OX19 | Ox19 | Oxh | RGD1565592	ENSOARG00000009528	X:81656195-82026131:-1	protein_coding	AF4/FMR2 family member 2	G-quadruplex RNA binding (GO:0002151)	learning or memory (GO:0007611) | regulation of RNA splicing (GO:0043484)	nuclear speck (GO:0016607)	0.194	0.23	0.0428555	0.792	0.533	0.225213
AFF4	AF5Q31 | Alf4 | CHOPS | Laf4l | MCEF | RA_m002_jsmFBA6Br	ENSOARG00000013406	5:41858721-41906704:-1	protein_coding	AF4/FMR2 family member 4	protein binding (GO:0005515)	spermatid development (GO:0007286)	transcription elongation factor complex (GO:0008023) | nucleus (GO:0005634) | transcriptionally active chromatin (GO:0035327)	18.117	20.413	0.163631	17.294	19.188	0.142127
AFG3L2	2310036I02Rik | AW260507 | Emv66 | SCA28 | SPAX5 | par | si:ch211-12e1.4	ENSOARG00000001770	23:43176401-43194125:-1	protein_coding	AFG3 like matrix AAA peptidase subunit 2	ATP binding (GO:0005524) | protein binding (GO:0005515) | metalloendopeptidase activity (GO:0004222) | zinc ion binding (GO:0008270)	nerve development (GO:0021675) | regulation of multicellular organism growth (GO:0040014) | cristae formation (GO:0042407) | righting reflex (GO:0060013) | neuromuscular junction development (GO:0007528) | proteolysis (GO:0006508) | mitochondrial fusion (GO:0008053) | mitochondrial protein processing (GO:0034982) | myelination (GO:0042552) | axonogenesis (GO:0007409) | muscle fiber development (G…	m-AAA complex (GO:0005745) | integral component of membrane (GO:0016021) | membrane (GO:0016020) | mitochondrion (GO:0005739) | mitochondrial inner membrane (GO:0005743)	44.047	29.986	0.539815	33.371	23.843	0.468352
AFM	ALB2 | ALBA | ALF | Alf | alpha-Alb	ENSOARG00000014129	6:88198267-88224250:+1	protein_coding	afamin	vitamin E binding (GO:0008431)	vitamin transport (GO:0051180) | transport (GO:0006810)	blood microparticle (GO:0072562) | extracellular space (GO:0005615) | extracellular exosome (GO:0070062)	0.178	0.194	0.0194633	0.34	0.425	0.0887289
AFMID	9030621K19Rik | Ammd | BIRC5 | FKF | KF | KFA | Kf | formylase | im:7148587 | zgc:112472	ENSOARG00000005462	11:52941563-52962546:-1	protein_coding	arylformamidase	arylformamidase activity (GO:0004061) | hydrolase activity (GO:0016787)	metabolic process (GO:0008152) | tryptophan catabolic process (GO:0006569) | 'de novo' NAD biosynthetic process from tryptophan (GO:0034354) | tryptophan catabolic process to kynurenine (GO:0019441)	nucleus (GO:0005634) | cytosol (GO:0005829) | cytoplasm (GO:0005737)	9.313	2.424	1.59071	3.837	0.996	1.277
AFP	AFPD | FETA | HPAFP	ENSOARG00000013966	6:88166794-88190190:+1	protein_coding	alpha fetoprotein	protein binding (GO:0005515)	ovulation from ovarian follicle (GO:0001542) | progesterone metabolic process (GO:0042448) | SMAD protein signal transduction (GO:0060395) | transport (GO:0006810) | sexual reproduction (GO:0019953)	extracellular space (GO:0005615) | cytoplasm (GO:0005737)	0.242	0.419	0.192209	0.324	0.548	0.225502
AFTPH	9130023F12RIK | Nbla10388 | RGD1311920	ENSOARG00000020010	3:43580459-43650807:-1	protein_coding	aftiphilin	clathrin binding (GO:0030276)	unknown	nucleus (GO:0005634) | Golgi apparatus (GO:0005794) | cytosol (GO:0005829) | cytoplasm (GO:0005737) | nucleoplasm (GO:0005654) | intracellular membrane-bounded organelle (GO:0043231) | AP-1 adaptor complex (GO:0030121)	23.407	20.269	0.198543	15.985	15.132	0.0743359
AGA	AGU | ASRG | AW060726 | GA | SIP1 | zgc:77327	ENSOARG00000006863	26:7411608-7422813:-1	protein_coding	aspartylglucosaminidase	N4-(beta-N-acetylglucosaminyl)-L-asparaginase activity (GO:0003948) | hydrolase activity (GO:0016787)	protein maturation (GO:0051604) | protein deglycosylation (GO:0006517)	extracellular space (GO:0005615) | endoplasmic reticulum (GO:0005783) | lysosome (GO:0005764) | extracellular exosome (GO:0070062)	22.074	13.657	0.654678	17.777	11.695	0.564706
AGAP2	AGAP-2 | CENTG1 | Centg1 | GGAP2 | PIKE | Pike | centg1 | cnt-g1 | ggap2 | mKIAA0167 | pike | zgc:153779	ENSOARG00000005433	3:161626100-161641307:+1	protein_coding	ArfGAP with GTPase domain, ankyrin repeat and PH domain 2	protein binding (GO:0005515) | GTPase activator activity (GO:0005096) | metal ion binding (GO:0046872) | GTP binding (GO:0005525)	positive regulation of transcription from RNA polymerase II promoter (GO:0045944) | negative regulation of apoptotic process (GO:0043066) | mammary gland alveolus development (GO:0060749) | small GTPase mediated signal transduction (GO:0007264) | signal transduction (GO:0007165) | protein transport (GO:0015031) | positive regulation of GTPase activity (GO:0043547) | positive regulation of mammary…	intracellular (GO:0005622) | membrane (GO:0016020)	4.458	3.033	0.436519	3.678	2.622	0.369105
AGAP3	AGAP-3 | AV028425 | CENTG3 | CRAG | Centg3 | Crag | Crag. | MRIP-1 | centg3 | cnt-g3 | crag | mrip-1	ENSOARG00000003209	4:113056507-113112538:+1	protein_coding	ArfGAP with GTPase domain, ankyrin repeat and PH domain 3	protein binding (GO:0005515) | GTPase activator activity (GO:0005096) | nucleotide binding (GO:0000166) | GTP binding (GO:0005525)	small GTPase mediated signal transduction (GO:0007264) | signal transduction (GO:0007165) | protein transport (GO:0015031) | positive regulation of GTPase activity (GO:0043547)	membrane (GO:0016020)	18.27	8.886	0.962898	14.169	6.706	0.977072
AGBL2	4930524K04 | A430081C19Rik | AGBL3 | CCP2 | RGD1306827 | ccp2 | zgc:165648 | zte25	ENSOARG00000007487	15:75681622-75709113:-1	protein_coding	ATP/GTP binding protein-like 2	metallocarboxypeptidase activity (GO:0004181) | zinc ion binding (GO:0008270)	protein side chain deglutamylation (GO:0035610) | proteolysis (GO:0006508)	centriole (GO:0005814) | cytosol (GO:0005829) | ciliary basal body (GO:0036064)	0.062	0.028	0.0469435	0.017	0.021	0.00566319
AGBL3	2900053G10Rik | 4930431N21Rik | 6530406M24Rik | CCP3 | RGD1561995	ENSOARG00000008035	4:98659832-98763986:+1	protein_coding	ATP/GTP binding protein-like 3	metallocarboxypeptidase activity (GO:0004181) | zinc ion binding (GO:0008270)	protein side chain deglutamylation (GO:0035610) | proteolysis (GO:0006508)	unknown	0.518	0.401	0.115715	0.22	0.273	0.0613513
AGBL5	4930455N08 | 9430057O19Rik | CCP5 | ccp5 | zgc:91997	ENSOARG00000019066	3:34015340-34031455:+1	protein_coding	ATP/GTP binding protein-like 5	tubulin binding (GO:0015631) | metallocarboxypeptidase activity (GO:0004181) | zinc ion binding (GO:0008270)	defense response to virus (GO:0051607) | protein branching point deglutamylation (GO:0035611) | protein deglutamylation (GO:0035608) | proteolysis (GO:0006508)	nucleus (GO:0005634) | cytosol (GO:0005829) | midbody (GO:0030496) | cytoplasm (GO:0005737) | mitotic spindle (GO:0072686)	1.244	0.893	0.245398	0.79	0.595	0.166403
AGER	RAGE	ENSOARG00000000355	20:26336274-26339178:+1	protein_coding	advanced glycosylation end product-specific receptor	identical protein binding (GO:0042802) | advanced glycation end-product binding (GO:1904599) | protein binding (GO:0005515) | S100 protein binding (GO:0044548) | heparin binding (GO:0008201)	inflammatory response (GO:0006954) | positive regulation of NF-kappaB transcription factor activity (GO:0051092) | negative regulation of connective tissue replacement involved in inflammatory response wound healing (GO:1904597) | induction of positive chemotaxis (GO:0050930) | positive regulation of interleukin-12 production (GO:0032735) | positive regulation of monocyte chemotactic protein-1 pr…	integral component of membrane (GO:0016021) | membrane (GO:0016020) | extracellular region (GO:0005576)	0.263	0.154	0.130211	0.485	0.099	0.434272
AGFG1	AU045498 | C130049H11Rik | C85612 | D730048C23Rik | HRB | Hrb | RAB | RIP | Rip | hrb	ENSOARG00000020567	2:228751803-228808401:+1	protein_coding	ArfGAP with FG repeats 1	protein binding (GO:0005515) | GTPase activator activity (GO:0005096)	spermatid nucleus differentiation (GO:0007289) | positive regulation of GTPase activity (GO:0043547) | intermediate filament organization (GO:0045109) | acrosome assembly (GO:0001675)	cell projection (GO:0042995) | intracellular membrane-bounded organelle (GO:0043231) | cytoplasmic, membrane-bounded vesicle (GO:0016023) | neuronal cell body (GO:0043025)	51.672	41.951	0.294345	40.697	34.75	0.222
AGFG2	A630095P14Rik | HRBL | Hrbl | RAB-R | RABR	ENSOARG00000016812	24:35881444-35900560:-1	protein_coding	ArfGAP with FG repeats 2	GTPase activator activity (GO:0005096) | metal ion binding (GO:0046872)	positive regulation of GTPase activity (GO:0043547)	membrane (GO:0016020)	11.085	6.095	0.768343	3.651	1.868	0.697496
AGGF1	2010009L17Rik | 2310029P06Rik | AW112072 | GPATC7 | GPATCH7 | HSU84971 | HUS84971 | Peg3 | RGD1310888 | VG5Q | im:7146636 | zgc:152959	ENSOARG00000016987	7:7992231-8034754:+1	protein_coding	angiogenic factor with G-patch and FHA domains 1	nucleic acid binding (GO:0003676) | protein binding (GO:0005515)	positive regulation of angiogenesis (GO:0045766) | cell adhesion (GO:0007155) | positive regulation of endothelial cell proliferation (GO:0001938)	cytoplasm (GO:0005737) | perinuclear region of cytoplasm (GO:0048471) | extracellular region (GO:0005576)	13.463	10.728	0.30241	10.578	9.584	0.129501
AGK	2610037M15Rik | 6720408I04Rik | AI465370 | CATC5 | CTRCT38 | MTDPS10 | MULK | Mulk | RGD1562046 | TMEM178B | fi38e09 | mulk | wu:fi38e09 | zgc:55462	ENSOARG00000013726	4:104558438-104651956:+1	protein_coding	acylglycerol kinase	lipid kinase activity (GO:0001727) | kinase activity (GO:0016301) | ceramide kinase activity (GO:0001729)	ceramide biosynthetic process (GO:0046513) | lipid phosphorylation (GO:0046834)	membrane (GO:0016020) | mitochondrion (GO:0005739) | intracellular membrane-bounded organelle (GO:0043231)	10.084	3.718	1.23223	8.572	3.434	1.11021
AGMAT	5033405N08Rik | SPEB | agmatinase | auh | zgc:153353	ENSOARG00000009382	12:50012423-50021786:+1	protein_coding	agmatinase	hydrolase activity, acting on carbon-nitrogen (but not peptide) bonds, in linear amidines (GO:0016813) | metal ion binding (GO:0046872) | hydrolase activity (GO:0016787)	metabolic process (GO:0008152)	extracellular exosome (GO:0070062)	0	0.045	0.0635029	0.048	0.053	0.00686672
AGMO	A530016O06Rik | AI790538 | RGD1312038 | TMEM195 | Tmem195 | tmem195 | zgc:77121	ENSOARG00000008198	4:23650918-24047746:-1	protein_coding	alkylglycerol monooxygenase	iron ion binding (GO:0005506) | glyceryl-ether monooxygenase activity (GO:0050479) | oxidoreductase activity (GO:0016491)	ether lipid metabolic process (GO:0046485) | fatty acid biosynthetic process (GO:0006633) | membrane lipid metabolic process (GO:0006643) | oxidation-reduction process (GO:0055114)	integral component of membrane (GO:0016021) | endoplasmic reticulum (GO:0005783) | membrane (GO:0016020)	0.017	0	0.0243197	0	0	0
AGO1	AGO-1 | ARGONAUTE 1 | Ago | Ago-1 | Ago1 | Agp1 | CG6671 | Dm Ago1 | DmAgo1 | Dmel\CG6671 | EIF2C | EIF2C1 | Eif2c1 | GB12654 | GERP95 | MRE20 | Q99 | T1N15.2 | T1N15_2 | ago1 | ago1-1 | anon-WO0257455.29 | csp9 | dAGO1 | dAgo1 | eif2c | eif2c1 | gerp95 | hAgo1 | l(2)04845 | l(2)4845 | l(2)k00208 | l(2)k08121 | si:ch211-119n15.3	ENSOARG00000019591	1:10587719-10618390:+1	protein_coding	argonaute 1, RISC catalytic component	RNA binding (GO:0003723) | miRNA binding (GO:0035198) | nucleic acid binding (GO:0003676) | protein binding (GO:0005515) | RNA polymerase II core promoter proximal region sequence-specific DNA binding (GO:0000978) | core promoter binding (GO:0001047) | single-stranded RNA binding (GO:0003727) | RNA polymerase II core binding (GO:0000993) | double-stranded RNA binding (GO:0003725) | poly(A) RNA bi…	nuclear-transcribed mRNA catabolic process (GO:0000956) | pre-miRNA processing (GO:0031054) | miRNA mediated inhibition of translation (GO:0035278) | miRNA metabolic process (GO:0010586) | gene silencing by RNA (GO:0031047) | positive regulation of transcription from RNA polymerase II promoter (GO:0045944) | positive regulation of gene expression (GO:0010628) | positive regulation of NIK/NF-kappa…	polysome (GO:0005844) | RISC-loading complex (GO:0070578) | cytoplasmic mRNA processing body (GO:0000932) | micro-ribonucleoprotein complex (GO:0035068) | RISC complex (GO:0016442) | intracellular ribonucleoprotein complex (GO:0030529) | nucleus (GO:0005634) | cytosol (GO:0005829) | cytoplasm (GO:0005737)	13.386	8.721	0.565489	8.681	5.271	0.626461
AGO2	1110029L17Rik | 2310051F07Rik | AG02 | AGO 2 | AI225898 | AL022874 | AW546247 | Ago-2 | Ago2 | Argonaute2 | BmAgo2 | CG13452 | CG7439 | Dm Ago2 | DmAgo2 | Dmel\CG7439 | EIF2C2 | ENSMUSG00000072493 | Eif2c2 | GB15464 | Gerp95 | Gm10365 | Q10 | T19E23.7 | T19E23_7 | ago | ago-2 | ago2 | argonaute 2 | dAGO2 | dAgo2 | eIF2C2 | eif2c1 | eif2c2 | mKIAA4215	ENSOARG00000003763	9:15966562-16005187:+1	protein_coding	argonaute 2, RISC catalytic component	RNA binding (GO:0003723) | endoribonuclease activity, cleaving siRNA-paired mRNA (GO:0070551) | core promoter binding (GO:0001047) | endoribonuclease activity, cleaving miRNA-paired mRNA (GO:0090624) | single-stranded RNA binding (GO:0003727) | protein binding (GO:0005515) | nucleic acid binding (GO:0003676) | miRNA binding (GO:0035198) | endoribonuclease activity (GO:0004521) | protein C-terminu…	miRNA mediated inhibition of translation (GO:0035278) | regulation of transcription, DNA-templated (GO:0006355) | negative regulation of translational initiation (GO:0045947) | siRNA loading onto RISC involved in RNA interference (GO:0035087) | miRNA metabolic process (GO:0010586) | gene silencing by RNA (GO:0031047) | positive regulation of transcription from RNA polymerase II promoter (GO:00459…	polysome (GO:0005844) | dendrite (GO:0030425) | RISC-loading complex (GO:0070578) | membrane (GO:0016020) | cytoplasmic mRNA processing body (GO:0000932) | micro-ribonucleoprotein complex (GO:0035068) | RISC complex (GO:0016442) | intracellular ribonucleoprotein complex (GO:0030529) | nucleus (GO:0005634) | cytosol (GO:0005829) | cytoplasm (GO:0005737) | mRNA cap binding complex (GO:0005845)	18.479	17.061	0.109042	28.427	28.833	0.0197686
AGO3	AGO1 | ARGONAUTE 3 | AW048688 | Ago-3 | Ago3 | Argonaute3 | BEST:LD15785 | BmAGO3 | C130014L07Rik | CG40300 | Dmel\CG40300 | EIF2C1 | EIF2C3 | Eif2c3 | GB19389 | Piwi | Siwi2 | T19E23.8 | T19E23_8 | ago3 | dAgo3 | eif2c3	ENSOARG00000019609	1:10629114-10741067:+1	protein_coding	argonaute 3, RISC catalytic component	single-stranded RNA binding (GO:0003727) | RNA binding (GO:0003723) | nucleic acid binding (GO:0003676) | protein binding (GO:0005515) | miRNA binding (GO:0035198) | poly(A) RNA binding (GO:0044822) | double-stranded RNA binding (GO:0003725)	pre-miRNA processing (GO:0031054) | miRNA mediated inhibition of translation (GO:0035278) | gene silencing by RNA (GO:0031047) | positive regulation of NIK/NF-kappaB signaling (GO:1901224) | positive regulation of gene expression (GO:0010628) | RNA secondary structure unwinding (GO:0010501) | mRNA catabolic process (GO:0006402) | regulation of stem cell proliferation (GO:0072091) | production of …	condensed nuclear chromosome (GO:0000794) | micro-ribonucleoprotein complex (GO:0035068) | intracellular ribonucleoprotein complex (GO:0030529) | RISC complex (GO:0016442) | RISC-loading complex (GO:0070578) | cytoplasm (GO:0005737) | membrane (GO:0016020) | cytoplasmic mRNA processing body (GO:0000932)	1.526	1.998	0.247146	2.282	3.114	0.325967
AGO4	5730550L01Rik | AI481660 | ARGONAUTE 4 | Argonaute4 | EIF2C4 | Eif2c4 | OCP11 | OVEREXPRESSOR OF CATIONIC PEROXIDASE 11 | T20P8.9 | T20P8_9 | argonaute-4 | eif2c4 | fd14f04 | wu:fd14f04	ENSOARG00000019568	1:10521948-10550317:+1	protein_coding	argonaute 4, RISC catalytic component	single-stranded RNA binding (GO:0003727) | RNA binding (GO:0003723) | nucleic acid binding (GO:0003676) | protein binding (GO:0005515) | miRNA binding (GO:0035198) | double-stranded RNA binding (GO:0003725)	pre-miRNA processing (GO:0031054) | negative regulation of apoptotic process (GO:0043066) | miRNA mediated inhibition of translation (GO:0035278) | synaptonemal complex assembly (GO:0007130) | regulation of cell morphogenesis (GO:0022604) | miRNA metabolic process (GO:0010586) | gene silencing by RNA (GO:0031047) | RNA secondary structure unwinding (GO:0010501) | mRNA catabolic process (GO:000640…	micro-ribonucleoprotein complex (GO:0035068) | nucleus (GO:0005634) | intracellular ribonucleoprotein complex (GO:0030529) | RISC complex (GO:0016442) | RISC-loading complex (GO:0070578) | cytoplasm (GO:0005737) | membrane (GO:0016020) | cytoplasmic mRNA processing body (GO:0000932)	16.816	15.198	0.137358	8.117	7.002	0.188199
AGPAT1	1-AGP | 1-AGPAT | 1-AGPAT1 | 1-agpat1 | AW047140 | G15 | LPAAT | LPAAT-alpha | LPAATA | g15 | lpaat-alpha | lpaata	ENSOARG00000000536	20:26346320-26350772:+1	protein_coding	1-acylglycerol-3-phosphate O-acyltransferase 1	1-acylglycerol-3-phosphate O-acyltransferase activity (GO:0003841) | protein binding (GO:0005515) | transferase activity (GO:0016740) | transferase activity, transferring acyl groups (GO:0016746)	metabolic process (GO:0008152) | phosphatidic acid biosynthetic process (GO:0006654) | lipid metabolic process (GO:0006629) | positive regulation of cytokine production (GO:0001819) | phospholipid biosynthetic process (GO:0008654)	membrane (GO:0016020)	7.494	1.728	1.6386	7.643	1.972	1.5401
AGPAT2	1-AGPAT2 | 1-agpat2 | 2510002J07Rik | AV000834 | BSCL | BSCL1 | LPAAB | LPAAT-beta | bscl | bscl1 | lpaab | lpaat-beta | zgc:153984	ENSOARG00000003764	3:2728311-2731922:+1	protein_coding	1-acylglycerol-3-phosphate O-acyltransferase 2	1-acylglycerol-3-phosphate O-acyltransferase activity (GO:0003841) | transferase activity (GO:0016740) | transferase activity, transferring acyl groups (GO:0016746)	metabolic process (GO:0008152) | phosphatidic acid biosynthetic process (GO:0006654) | lipid metabolic process (GO:0006629) | positive regulation of cytokine production (GO:0001819) | phospholipid biosynthetic process (GO:0008654)	endoplasmic reticulum (GO:0005783) | membrane (GO:0016020)	69.684	37.261	0.885509	59.026	35.442	0.719985
AGPAT3	AW061257 | AW493985 | D10Jhu12e | LPAAT-GAMMA1 | LPAAT3 | lpaat3 | wu:fa16h03 | wu:fd13g09 | wu:fj78c06 | wu:fq33b10 | zgc:56524	ENSOARG00000011502	1:262090709-262107471:+1	protein_coding	1-acylglycerol-3-phosphate O-acyltransferase 3	lysophosphatidic acid acyltransferase activity (GO:0042171) | transferase activity, transferring acyl groups (GO:0016746)	metabolic process (GO:0008152)	plasma membrane (GO:0005886) | membrane (GO:0016020) | endoplasmic reticulum (GO:0005783)	57.545	30.19	0.908462	36.552	22.386	0.683245
AGPAT4	1-AGPAT4 | 1-agpat4 | 1500003P24Rik | LPAAT-delta | dJ473J16.2 | lpaat-delta | wu:fc21c07 | wu:fc25a07 | zgc:63605	ENSOARG00000004773	8:83449093-83583173:-1	protein_coding	1-acylglycerol-3-phosphate O-acyltransferase 4	protein binding (GO:0005515) | transferase activity, transferring acyl groups (GO:0016746)	metabolic process (GO:0008152)	unknown	0	0	0	0.015	0	0.0214797
AGPAT5	1110013A05Rik | 1AGPAT5 | 1agpat5 | D8Ertd319e | LPAAT-e | LPAATE | RGD1306405 | lpaate | wu:fc35d05 | zgc:154071	ENSOARG00000006265	26:5522863-5555418:+1	protein_coding	1-acylglycerol-3-phosphate O-acyltransferase 5	1-acylglycerol-3-phosphate O-acyltransferase activity (GO:0003841) | protein binding (GO:0005515) | transferase activity, transferring acyl groups (GO:0016746)	metabolic process (GO:0008152) | acylglycerol metabolic process (GO:0006639) | hematopoietic progenitor cell differentiation (GO:0002244)	mitochondrion (GO:0005739)	18.98	15.72	0.256982	14.961	13.223	0.166325
AGPS	5832437L22 | 9930035G10Rik | ADAP-S | ADAS | ADHAPS | ADPS | ALDHPSY | AW123847 | Adap-s | Adaps | Adas | Adhaps | Adps | Ads | Aldhpsy | DDBDRAFT_0186908 | DDBDRAFT_0191146 | DDB_0186908 | DDB_0191146 | RCDP3 | bs2 | fd16e06 | wu:fd16e06 | zgc:56718	ENSOARG00000017403	2:131461739-131588288:-1	protein_coding	alkylglycerone phosphate synthase	protein binding (GO:0005515) | flavin adenine dinucleotide binding (GO:0050660) | alkylglycerone-phosphate synthase activity (GO:0008609) | oxidoreductase activity, acting on CH-OH group of donors (GO:0016614) | UDP-N-acetylmuramate dehydrogenase activity (GO:0008762) | oxidoreductase activity (GO:0016491) | catalytic activity (GO:0003824)	lipid biosynthetic process (GO:0008610) | oxidation-reduction process (GO:0055114)	peroxisomal membrane (GO:0005778) | nucleolus (GO:0005730) | membrane (GO:0016020) | peroxisome (GO:0005777) | mitochondrion (GO:0005739) | intracellular membrane-bounded organelle (GO:0043231)	47.563	37.639	0.3298	33.311	30.582	0.119569
AGR2	AG2 | Agr2h | GOB-4 | Gob-4 | HAG-2 | HEL-S-116 | PDIA17 | XAG-2 | XAgr2 | ag2 | agr2-A | agr2-B | gob-4 | hag-2 | mAG-2 | np77 | pdia17 | wu:fj29g05 | xag-2 | xagr2 | zgc:112187	ENSOARG00000008972	4:25372592-25383554:-1	protein_coding	anterior gradient 2, protein disulphide isomerase family member	dystroglycan binding (GO:0002162) | protein binding (GO:0005515) | protein homodimerization activity (GO:0042803) | epidermal growth factor receptor binding (GO:0005154)	mucus secretion (GO:0070254) | positive regulation of developmental growth (GO:0048639) | positive regulation of cell-substrate adhesion (GO:0010811) | positive regulation of PERK-mediated unfolded protein response (GO:1903899) | positive regulation of epidermal growth factor receptor signaling pathway (GO:0045742) | negative regulation of cell death (GO:0060548) | positive regulation of IRE1-med…	extracellular space (GO:0005615) | endoplasmic reticulum (GO:0005783) | mitochondrion (GO:0005739)	0.071	0.125	0.0709665	0.069	0.176	0.137626
AGR3	AG-3 | AG3 | BCMP11 | E030025L21Rik | Gm888 | HAG3 | PDIA18 | RGD1565406 | ag3 | agr2 | bcmp11 | hAG-3 | hag-3 | hag3 | pdia18	ENSOARG00000009122	4:25432074-25441508:-1	protein_coding	anterior gradient 3, protein disulphide isomerase family member	dystroglycan binding (GO:0002162) | protein binding (GO:0005515)	unknown	unknown	0	0	0	0	0	0
AGRP	AGRT | ART | ASIP2 | Agrt | Art | si:dkey-193l8.2	ENSOARG00000003006	14:34428539-34429286:-1	protein_coding	agouti related neuropeptide	receptor binding (GO:0005102) | neuropeptide hormone activity (GO:0005184)	neuropeptide signaling pathway (GO:0007218) | hormone-mediated signaling pathway (GO:0009755) | adult feeding behavior (GO:0008343) | regulation of feeding behavior (GO:0060259)	extracellular space (GO:0005615) | Golgi lumen (GO:0005796) | extracellular exosome (GO:0070062) | extracellular region (GO:0005576)	0	0	0	0.083	0	0.115033
AGT	AGT1 | AI265500 | ALANINE:GLYOXYLATE AMINOTRANSFERASE | ALANINE:GLYOXYLATE AMINOTRANSFERASE 1 | ANGT | ANHU | ANRT | Agt | Ang | AngI | AngII | Aogen | BG:DS00004.10 | CG1303 | DmAGT | Dmel\CG1303 | F14O4.7 | F14O4_7 | L-serine:glyoxylate aminotransferase | PAT | PHI80_40 | SERPINA8 | SGAT | Serpina8 | alanine:glyoxylate aminotransferase | angt | anhu | serpina8 | wu:fb62f06 | wu:fj87b02 | zgc:11…	ENSOARG00000003055	25:45303043-45309821:+1	protein_coding	angiotensinogen	protein binding (GO:0005515) | type 1 angiotensin receptor binding (GO:0031702) | type 2 angiotensin receptor binding (GO:0031703)	kidney development (GO:0001822) | positive regulation of gap junction assembly (GO:1903598) | positive regulation of endothelial cell migration (GO:0010595) | renal system process (GO:0003014) | positive regulation of epidermal growth factor receptor signaling pathway (GO:0045742) | regulation of cardiac conduction (GO:1903779) | positive regulation of activation of JAK2 kinase activity (GO:00105…	blood microparticle (GO:0072562) | extracellular space (GO:0005615) | extracellular exosome (GO:0070062)	0.077	0.065	0.0161648	0.088	0.112	0.0314782
AGTPBP1	1700020N17Rik | 2310001G17Rik | 2900054O13Rik | 4930445M19Rik | 5730402G09Rik | AGBL1 | CCP1 | NNA1 | Nna1 | ccp1 | nmf243 | pcd | si:ch73-236b16.2	ENSOARG00000008849	2:33798417-33958935:+1	protein_coding	ATP/GTP binding protein 1	protein binding (GO:0005515) | tubulin binding (GO:0015631) | metallocarboxypeptidase activity (GO:0004181) | binding (GO:0005488) | zinc ion binding (GO:0008270)	adult walking behavior (GO:0007628) | retina development in camera-type eye (GO:0060041) | protein side chain deglutamylation (GO:0035610) | neuromuscular process (GO:0050905) | cerebellar Purkinje cell layer development (GO:0021680) | C-terminal protein deglutamylation (GO:0035609) | proteolysis (GO:0006508) | cerebellum development (GO:0021549) | olfactory bulb development (GO:0021772) | eye ph…	nucleus (GO:0005634) | cytosol (GO:0005829) | cytoplasm (GO:0005737) | mitochondrion (GO:0005739)	1.998	2.258	0.119986	1.229	1.566	0.203125
AGTR1	AG2S | AGTR1A | AGTR1B | AT1 | AT1-R | AT1AR | AT1B | AT1BR | AT1R | AT2R1 | HAT1R | at1	ENSOARG00000015385	1:237523905-237524984:-1	protein_coding	angiotensin II receptor type 1	protein binding (GO:0005515) | G-protein coupled receptor activity (GO:0004930) | angiotensin type II receptor activity (GO:0004945) | protein heterodimerization activity (GO:0046982) | bradykinin receptor binding (GO:0031711) | angiotensin type I receptor activity (GO:0001596) | signal transducer activity (GO:0004871)	kidney development (GO:0001822) | positive regulation of cytosolic calcium ion concentration involved in phospholipase C-activating G-protein coupled signaling pathway (GO:0051482) | cell chemotaxis (GO:0060326) | phospholipase C-activating angiotensin-activated signaling pathway (GO:0086097) | Rho protein signal transduction (GO:0007266) | positive regulation of phospholipase A2 activity (GO:003…	integral component of membrane (GO:0016021) | plasma membrane (GO:0005886)	0	0	0	0	0	0
AGTR2	AI316812 | AT2 | AT2-R | AT2R | AT<sub>2</sub>R | ATGR2 | AW107640 | MRX88 | at2 | at2r | atgr2 | mrx88 | zgc:113016	ENSOARG00000009828	X:110300940-110302028:-1	protein_coding	angiotensin II receptor type 2	protein binding (GO:0005515) | G-protein coupled receptor activity (GO:0004930) | angiotensin type II receptor activity (GO:0004945) | signal transducer activity (GO:0004871)	inflammatory response (GO:0006954) | positive regulation of vasodilation (GO:0045909) | brain renin-angiotensin system (GO:0002035) | regulation of metanephros size (GO:0035566) | exploration behavior (GO:0035640) | regulation of systemic arterial blood pressure by circulatory renin-angiotensin (GO:0001991) | vasodilation by angiotensin involved in regulation of systemic arterial blood pressure (…	integral component of membrane (GO:0016021)	0	0	0	0	0	0
AGTRAP	3300002E14Rik | AT1R | ATRAP | Atrap | C2H1orf167 | D4Wsu124e | atrap | im:6894391	ENSOARG00000000056	12:40063820-40068934:-1	protein_coding	angiotensin II receptor associated protein	protein binding (GO:0005515) | angiotensin type II receptor activity (GO:0004945)	regulation of blood pressure (GO:0008217)	cell cortex (GO:0005938) | cytoplasm (GO:0005737) | plasma membrane (GO:0005886) | nucleoplasm (GO:0005654) | intracellular membrane-bounded organelle (GO:0043231)	76.767	34.193	1.14387	55.59	27.628	0.98312
AGXT	AGT | AGT1 | AGXT1 | Agt1 | Agxt1 | DDBDRAFT_0188646 | DDBDRAFT_0237978 | DDB_0188646 | DDB_0237978 | PH1 | SPAT | SPT | SPYA | Spat | TLH6 | agt | agt1 | agxt1 | spt	ENSOARG00000018314	1:756716-773856:-1	protein_coding	alanine-glyoxylate aminotransferase	protein binding (GO:0005515) | protein self-association (GO:0043621) | pyridoxal phosphate binding (GO:0030170) | receptor binding (GO:0005102) | amino acid binding (GO:0016597) | catalytic activity (GO:0003824) | protein homodimerization activity (GO:0042803) | alanine-glyoxylate transaminase activity (GO:0008453) | transaminase activity (GO:0008483)	metabolic process (GO:0008152) | oxalic acid secretion (GO:0046724) | proteasomal protein catabolic process (GO:0010498) | L-alanine catabolic process (GO:0042853) | glyoxylate metabolic process (GO:0046487) | glyoxylate catabolic process (GO:0009436) | L-cysteine catabolic process (GO:0019448) | Notch signaling pathway (GO:0007219) | glycine biosynthetic process, by transamination of glyoxylate …	peroxisomal matrix (GO:0005782) | peroxisome (GO:0005777)	0	0	0	0	0	0
AGXT2	AGT2 | AI303810 | AI663818 | DAIBAT | agt2 | im:7153274 | zgc:114195	ENSOARG00000011462	16:39050049-39092566:+1	protein_coding	alanine--glyoxylate aminotransferase 2	pyridoxal phosphate binding (GO:0030170) | alanine-glyoxylate transaminase activity (GO:0008453) | transaminase activity (GO:0008483) | catalytic activity (GO:0003824)	positive regulation of nitric oxide biosynthetic process (GO:0045429) | L-alanine catabolic process, by transamination (GO:0019481) | glyoxylate catabolic process (GO:0009436) | glycine biosynthetic process, by transamination of glyoxylate (GO:0019265)	mitochondrion (GO:0005739)	0.112	0.122	0.0129159	0.107	0.223	0.143769
AHCTF1	6230412P20Rik | AV011447 | ELYS | Elys | MST108 | MSTP108 | RGD1561291 | TMBS62 | elys | mst108 | mstp108 | tmbs62 | wu:fa02e01 | xELYS	ENSOARG00000003217	12:28597320-28670808:+1	protein_coding	AT-hook containing transcription factor 1	DNA binding (GO:0003677) | transcription factor activity, sequence-specific DNA binding (GO:0003700)	regulation of transcription, DNA-templated (GO:0006355) | nuclear pore complex assembly (GO:0051292) | cytokinesis (GO:0000910)	nuclear pore (GO:0005643) | nuclear matrix (GO:0016363) | nuclear pore outer ring (GO:0031080) | condensed chromosome kinetochore (GO:0000777) | nuclear membrane (GO:0031965) | extracellular exosome (GO:0070062) | nucleus (GO:0005634) | cytoplasm (GO:0005737) | chromatin (GO:0000785)	10.986	11.77	0.0914082	9.712	10.612	0.116389
AHCYL1	1110034F20Rik | AA409031 | AA414901 | AHCYL2 | Ahcy-rs3 | DCAL | IRBIT | Irbit | PPP1R78 | PRO0233 | XPVKONA | cb586 | irbit | wu:fj66f02	ENSOARG00000019369	1:86443647-86483452:+1	protein_coding	adenosylhomocysteinase like 1	protein binding (GO:0005515) | ketol-acid reductoisomerase activity (GO:0004455) | hydrolase activity (GO:0016787) | adenosylhomocysteinase activity (GO:0004013) | NAD binding (GO:0051287)	regulation of mRNA 3'-end processing (GO:0031440) | cellular amino acid biosynthetic process (GO:0008652) | one-carbon metabolic process (GO:0006730) | mRNA polyadenylation (GO:0006378) | response to calcium ion (GO:0051592) | epithelial fluid transport (GO:0042045) | regulation of ion transmembrane transporter activity (GO:0032412) | regulation of anion transport (GO:0044070) | positive regulati…	cytosol (GO:0005829) | intracellular membrane-bounded organelle (GO:0043231) | extracellular exosome (GO:0070062)	27.724	22.235	0.305957	22.026	19.284	0.182922
AHCYL2	4631427C17Rik | ADOHCYASE3 | AI227036 | Adohcyase3 | IRBIT2 | RGD1564895 | ahcyl1 | mKIAA0828	ENSOARG00000004375	4:93199705-93384524:+1	protein_coding	adenosylhomocysteinase like 2	protein binding (GO:0005515) | hydrolase activity (GO:0016787) | adenosylhomocysteinase activity (GO:0004013) | NAD binding (GO:0051287)	one-carbon metabolic process (GO:0006730) | oxidation-reduction process (GO:0055114)	neuron projection (GO:0043005) | cytosol (GO:0005829) | intracellular membrane-bounded organelle (GO:0043231)	30.934	25.617	0.262745	26.465	22.821	0.20536
AHDC1	D030015G18Rik | MRD25 | RGD1310031 | si:ch211-199g17.5	ENSOARG00000003394	2:238636618-238641219:+1	protein_coding	AT-hook DNA binding motif containing 1	DNA binding (GO:0003677)	unknown	unknown	1.368	0.254	0.917132	1.369	0.205	0.975245
AHI1	1700015F03Rik | AHI-1 | Ahi-1 | D10Bwg0629e | JBTS3 | Jouberin | ORF1 | ahi-1 | dJ71N10.1 | jbts3	ENSOARG00000014967	8:60341336-60552116:-1	protein_coding	Abelson helper integration site 1	identical protein binding (GO:0042802) | protein binding (GO:0005515)	unknown	centrosome (GO:0005813) | adherens junction (GO:0005912) | primary cilium (GO:0072372) | cell-cell junction (GO:0005911) | ciliary basal body (GO:0036064)	3.317	3.761	0.141236	2.109	2.444	0.147635
AHNAK	AHNAK 1 | AHNAKRS | DY6 | RGD1308572 | UV118 | wu:fb05a01 | wu:fu74f12	ENSOARG00000014988	21:40263049-40293850:-1	protein_coding	AHNAK nucleoprotein	protein binding (GO:0005515) | S100 protein binding (GO:0044548) | poly(A) RNA binding (GO:0044822) | structural molecule activity conferring elasticity (GO:0097493)	protein oligomerization (GO:0051259) | regulation of voltage-gated calcium channel activity (GO:1901385) | regulation of RNA splicing (GO:0043484)	lysosomal membrane (GO:0005765) | actin cytoskeleton (GO:0015629) | costamere (GO:0043034) | cell-cell contact zone (GO:0044291) | plasma membrane (GO:0005886) | membrane (GO:0016020) | vesicle (GO:0031982) | extracellular exosome (GO:0070062) | sarcolemma (GO:0042383) | nucleus (GO:0005634) | cytosol (GO:0005829) | focal adhesion (GO:0005925) | cytoplasm (GO:0005737) | membrane raft (GO:0045121)…	199.321	177.624	0.165388	133.989	128.853	0.0559625
AHNAK2	AHNAK | AI450948 | C14orf78 | Gm1185 | Gm72 | PRX | RGD1309696 | periaxin	ENSOARG00000008140	18:68080130-68102383:-1	protein_coding	AHNAK nucleoprotein 2	protein binding (GO:0005515)	unknown	cytoplasm (GO:0005737) | plasma membrane (GO:0005886)	18.705	8.759	1.01376	5.422	3.332	0.567989
AHRR	AHH | AHHR | EXOC3 | ahh | ahhr | bHLHe77 | bhlhe77 | mKIAA1234	ENSOARG00000015756	16:70550213-70637013:+1	protein_coding	aryl-hydrocarbon receptor repressor	protein dimerization activity (GO:0046983)	unknown	unknown	1.32	0.575	0.558773	5.283	2.03	1.05214
AHSA1	AHA1 | BC023857 | Bm44 | C14orf3 | aha1 | hAha1 | p38	ENSOARG00000002567	7:85607414-85618360:+1	protein_coding	activator of Hsp90 ATPase activity 1	chaperone binding (GO:0051087) | protein binding (GO:0005515) | ATPase activator activity (GO:0001671)	response to stress (GO:0006950) | positive regulation of ATPase activity (GO:0032781)	cytoplasm (GO:0005737) | extracellular exosome (GO:0070062)	16.201	10.904	0.531046	12.524	9.137	0.415891
AHSG	A2HS | AHS | Aa2-066 | FETUA | FETUIN | HSGA | a2hs | ahs | fetua | hsga | pp63	ENSOARG00000020528	1:198806196-198813239:-1	protein_coding	alpha 2-HS glycoprotein	cysteine-type endopeptidase inhibitor activity (GO:0004869)	regulation of inflammatory response (GO:0050727) | ossification (GO:0001503) | positive regulation of phagocytosis (GO:0050766) | acute-phase response (GO:0006953) | negative regulation of endopeptidase activity (GO:0010951) | negative regulation of bone mineralization (GO:0030502)	blood microparticle (GO:0072562) | extracellular space (GO:0005615) | extracellular exosome (GO:0070062)	0	0	0	0	0	0
AHSP	EDRF | ERAF | Eraf	ENSOARG00000009793	24:27538896-27539425:+1	protein_coding	alpha hemoglobin stabilizing protein	protein binding (GO:0005515) | hemoglobin binding (GO:0030492)	hemopoiesis (GO:0030097) | protein stabilization (GO:0050821) | protein folding (GO:0006457) | hemoglobin metabolic process (GO:0020027)	unknown	0.769	0.265	0.483797	0.183	0.264	0.0955464
AICDA	AID | ARP2 | Aid | Arp2 | CDA2 | HEL-S-284 | HIGM2 | aid | arp2 | cda2 | higm2 | xlaid	ENSOARG00000001982	3:205985865-205999107:+1	protein_coding	activation-induced cytidine deaminase	protein binding (GO:0005515) | cytidine deaminase activity (GO:0004126) | ubiquitin protein ligase binding (GO:0031625) | hydrolase activity (GO:0016787) | hydrolase activity, acting on carbon-nitrogen (but not peptide) bonds, in cyclic amidines (GO:0016814) | catalytic activity (GO:0003824) | zinc ion binding (GO:0008270)	somatic hypermutation of immunoglobulin genes (GO:0016446) | cytidine deamination (GO:0009972) | DNA demethylation (GO:0080111) | isotype switching (GO:0045190) | negative regulation of methylation-dependent chromatin silencing (GO:0090310) | somatic diversification of immunoglobulins (GO:0016445) | cellular response to lipopolysaccharide (GO:0071222)	nucleus (GO:0005634) | cytoplasm (GO:0005737) | exosome (RNase complex) (GO:0000178)	0.364	0.448	0.086218	0.423	0.519	0.0941862
AIDA	2610208M17Rik | BC004835 | C1orf80 | zgc:73327	ENSOARG00000013880	12:24257834-24305203:-1	protein_coding	axin interactor, dorsalization associated	protein binding (GO:0005515) | protein domain specific binding (GO:0019904)	negative regulation of JNK cascade (GO:0046329) | negative regulation of JUN kinase activity (GO:0043508) | regulation of protein homodimerization activity (GO:0043496)	cytoplasm (GO:0005737)	69.703	44.438	0.637872	71.486	47.771	0.571679
AIF1	AI607846 | AIF | AIF-1 | AtBS1(activation-tagged BRI1 suppressor 1)-interacting factor 1 | BART-1 | Bart1 | CPD1 | D17H6S50E | F10A16.9 | F10A16_9 | G1 | IBA1 | IRT-1 | IRT1 | Iba1 | SPAC29A4.01c | iba1 | mrf-1	ENSOARG00000007932	20:26823544-26825580:-1	protein_coding	allograft inflammatory factor 1	protein binding (GO:0005515) | calcium ion binding (GO:0005509) | actin filament binding (GO:0051015)	actin filament polymerization (GO:0030041) | actin filament bundle assembly (GO:0051017) | positive regulation of T cell proliferation (GO:0042102) | positive regulation of smooth muscle cell proliferation (GO:0048661) | negative regulation of smooth muscle cell proliferation (GO:0048662) | positive regulation of G1/S transition of mitotic cell cycle (GO:1900087) | phagocytosis, engulfment (GO:00…	ruffle membrane (GO:0032587) | ruffle (GO:0001726) | nucleus (GO:0005634) | actin filament (GO:0005884) | cytosol (GO:0005829) | cytoplasm (GO:0005737) | lamellipodium (GO:0030027) | perinuclear region of cytoplasm (GO:0048471) | phagocytic cup (GO:0001891)	520.903	334.122	0.639095	463.954	297.346	0.640102
AIFM1	AIF | AIFsh2 | Aif | CMT2D | CMTX4 | COWCK | COXPD6 | DFNX5 | Hq | NADMR | NAMSD | PCD8 | PDCD8 | Pdcd8 | aif | pdcd8 | zgc:91994	ENSOARG00000015422	X:108316770-108344828:-1	protein_coding	apoptosis inducing factor, mitochondria associated 1	flavin adenine dinucleotide binding (GO:0050660) | protein binding (GO:0005515) | NAD(P)H oxidase activity (GO:0016174) | FAD binding (GO:0071949) | oxidoreductase activity, acting on NAD(P)H (GO:0016651) | DNA binding (GO:0003677) | protein dimerization activity (GO:0046983) | oxidoreductase activity (GO:0016491)	apoptotic process (GO:0006915) | activation of cysteine-type endopeptidase activity involved in apoptotic process (GO:0006919) | cell redox homeostasis (GO:0045454) | neuron apoptotic process (GO:0051402) | intrinsic apoptotic signaling pathway in response to endoplasmic reticulum stress (GO:0070059) | positive regulation of cell death (GO:0010942) | regulation of apoptotic DNA fragmentation (GO:…	mitochondrial intermembrane space (GO:0005758) | nucleus (GO:0005634) | cytosol (GO:0005829) | cytoplasm (GO:0005737) | mitochondrion (GO:0005739)	24.064	9.502	1.25495	14.169	6.849	0.950545
AIFM2	5430437E11Rik | AMID | Amid | D730001I10Rik | PRG3 | Prg3 | im:6904058	ENSOARG00000005841	25:26129139-26168011:-1	protein_coding	apoptosis inducing factor, mitochondria associated 2	flavin adenine dinucleotide binding (GO:0050660) | DNA binding (GO:0003677) | electron-transferring-flavoprotein dehydrogenase activity (GO:0004174) | oxidoreductase activity (GO:0016491)	positive regulation of apoptotic process (GO:0043065) | apoptotic mitochondrial changes (GO:0008637) | oxidation-reduction process (GO:0055114)	extracellular space (GO:0005615) | cytosol (GO:0005829) | cytoplasm (GO:0005737) | mitochondrial outer membrane (GO:0005741) | lipid particle (GO:0005811) | mitochondrion (GO:0005739)	7.425	4.8	0.538624	3.746	3.077	0.219204
AIG1	1500031O19Rik | AIG-1 | AV064870 | AVRRPT2-INDUCED GENE 1 | AW413422 | CGI-103 | F12G12.27 | RGD1562920 | aig-1 | dJ95L4.1 | si:ch211-157l15.1	ENSOARG00000001530	8:67448966-67706755:+1	protein_coding	androgen-induced 1	protein binding (GO:0005515)	unknown	integral component of membrane (GO:0016021)	0.715	0.378	0.315633	0.646	0.641	0.0043891
AIM1	ABNORMAL INFLORESCENCE MERISTEM | AI462491 | AI463325 | CRYBG1 | F19B15.40 | F19B15_40 | ST4	ENSOARG00000011149	8:30465808-30521543:-1	protein_coding	absent in melanoma 1	unknown	unknown	unknown	8.016	6.785	0.21179	30.633	21.593	0.485555
AIM1L	CRYBG2	ENSOARG00000004720	2:239655006-239672946:+1	protein_coding	absent in melanoma 1-like	unknown	unknown	unknown	0.006	0.015	0.0128494	0	0	0
AIMP2	AA407136 | AA407225 | Aimp2(p38) | JTV-1 | JTV1 | Jtv1 | P38 | PRO0992 | jtv1 | pro0992 | wu:fc09d04 | zgc:63976	ENSOARG00000001572	24:37907715-37915133:+1	protein_coding	aminoacyl tRNA synthase complex-interacting multifunctional protein 2	protein binding (GO:0005515)	negative regulation of cell proliferation (GO:0008285) | Type II pneumocyte differentiation (GO:0060510) | positive regulation of protein ubiquitination (GO:0031398)	nucleus (GO:0005634) | membrane (GO:0016020)	16.89	10.246	0.669741	16.626	10.503	0.615695
AIP	AA408703 | ARA9 | AW476050 | Ara9 | D19Bwg1412e | FKBP16 | FKBP37 | Fkbp16 | SMTPHN | XAP-2 | XAP2 | Xap2 | wu:fa03h10 | xaip | zgc:101101	ENSOARG00000012489	21:44651161-44657106:+1	protein_coding	aryl hydrocarbon receptor interacting protein	transcription cofactor activity (GO:0003712) | protein binding (GO:0005515) | unfolded protein binding (GO:0051082) | GAF domain binding (GO:0036004) | aryl hydrocarbon receptor binding (GO:0017162)	xenobiotic metabolic process (GO:0006805) | protein maturation by protein folding (GO:0022417) | protein folding (GO:0006457) | protein targeting to mitochondrion (GO:0006626)	cytosol (GO:0005829) | cytoplasm (GO:0005737) | aryl hydrocarbon receptor complex (GO:0034751) | plasma membrane (GO:0005886) | membrane (GO:0016020) | nucleoplasm (GO:0005654)	40.409	20.946	0.915986	25.081	15.113	0.694774
AIPL1	A930007I01Rik | AIPL2 | LCA4 | aipl2 | lca4 | si:dkey-230a20.1	ENSOARG00000002219	11:25047636-25060312:+1	protein_coding	aryl hydrocarbon receptor interacting protein like 1	protein binding (GO:0005515) | farnesylated protein binding (GO:0001918)	negative regulation of apoptotic process (GO:0043066) | protein farnesylation (GO:0018343) | regulation of cGMP metabolic process (GO:0030823) | retina homeostasis (GO:0001895) | phototransduction, visible light (GO:0007603)	nucleus (GO:0005634) | photoreceptor inner segment (GO:0001917) | cytoplasm (GO:0005737)	0	0	0	0	0	0
AIRE	AIRE1 | APECED | APS1 | APSI | PGA1 | aire1 | apeced | aps1 | apsi | pga1 | si:dkey-261l2.5	ENSOARG00000011819	1:262382331-262398194:+1	protein_coding	autoimmune regulator	chromatin binding (GO:0003682) | protein binding (GO:0005515) | identical protein binding (GO:0042802) | histone binding (GO:0042393) | metal ion binding (GO:0046872) | DNA binding (GO:0003677) | RNA polymerase II regulatory region sequence-specific DNA binding (GO:0000977) | translation regulator activity (GO:0045182) | transcription regulatory region DNA binding (GO:0044212) | zinc ion binding …	positive regulation of transcription from RNA polymerase II promoter (GO:0045944) | regulation of transcription, DNA-templated (GO:0006355) | positive regulation of transcription, DNA-templated (GO:0045893) | negative thymic T cell selection (GO:0045060) | humoral immune response (GO:0006959) | regulation of translation (GO:0006417)	intracellular (GO:0005622) | nucleus (GO:0005634) | cytoplasm (GO:0005737)	0	0	0	0	0	0
AJAP1	Gm573 | MOT8 | SHREW-1 | SHREW1 | neumo48 | si:dkey-11c8.1	ENSOARG00000014312	12:46636260-46753955:-1	protein_coding	adherens junctions associated protein 1	unknown	unknown	unknown	0	0	0	0	0	0
AK1	AK | Ak 1 | Ak-1 | B430205N08Rik | DDBDRAFT_0184264 | DDBDRAFT_0220120 | DDB_0184264 | DDB_0220120 | HTL-S-58j | Myokinase | ak5 | zgc:91930	ENSOARG00000011321	3:8260726-8268916:+1	protein_coding	adenylate kinase isoenzyme 1	ATP binding (GO:0005524) | nucleobase-containing compound kinase activity (GO:0019205) | transferase activity (GO:0016740) | nucleoside diphosphate kinase activity (GO:0004550) | kinase activity (GO:0016301) | adenylate kinase activity (GO:0004017)	nucleobase-containing compound metabolic process (GO:0006139) | cell cycle arrest (GO:0007050) | phosphorylation (GO:0016310) | nucleoside diphosphate phosphorylation (GO:0006165) | nucleoside triphosphate biosynthetic process (GO:0009142) | ATP metabolic process (GO:0046034)	outer dense fiber (GO:0001520) | sperm flagellum (GO:0036126) | cytoplasm (GO:0005737) | plasma membrane (GO:0005886) | extracellular exosome (GO:0070062)	1.736	1.093	0.386496	1.653	0.785	0.571701
AK2	ADK2 | Ak-2 | D4Ertd220e | adk2 | wu:fb34f05 | wu:fj80e03	ENSOARG00000020868	2:233730933-233753041:+1	protein_coding	adenylate kinase 2	ATP binding (GO:0005524) | nucleobase-containing compound kinase activity (GO:0019205) | transferase activity (GO:0016740) | kinase activity (GO:0016301) | phosphotransferase activity, phosphate group as acceptor (GO:0016776) | nucleotide binding (GO:0000166) | adenylate kinase activity (GO:0004017)	nucleobase-containing compound metabolic process (GO:0006139) | phosphorylation (GO:0016310) | ADP biosynthetic process (GO:0006172) | AMP metabolic process (GO:0046033) | ATP metabolic process (GO:0046034) | nucleotide phosphorylation (GO:0046939)	mitochondrial intermembrane space (GO:0005758) | sperm flagellum (GO:0036126) | sperm mitochondrial sheath (GO:0097226) | mitochondrion (GO:0005739) | extracellular exosome (GO:0070062) | mitochondrial inner membrane (GO:0005743)	64.876	37.221	0.785387	72.249	44.043	0.701506
AK3	AA407498 | AI506714 | AK-3 | AK3L1 | AK4 | AK6 | AKL3L | AKL3L1 | Ak3l | Ak3l1 | Akl3l | F1C9.20 | F1C9_20 | FIX | ak3l1 | ak6 | aspartate kinase 3 | id:ibd3034 | sb:cb845 | wu:fa02c11 | wu:fc20h08 | zgc:64135	ENSOARG00000013449	2:72480101-72499884:-1	protein_coding	adenylate kinase 3	nucleobase-containing compound kinase activity (GO:0019205) | protein binding (GO:0005515) | nucleoside triphosphate adenylate kinase activity (GO:0046899) | kinase activity (GO:0016301) | nucleotide binding (GO:0000166) | ATP binding (GO:0005524) | transferase activity (GO:0016740) | phosphotransferase activity, phosphate group as acceptor (GO:0016776) | adenylate kinase activity (GO:0004017) | …	GTP metabolic process (GO:0046039) | UTP metabolic process (GO:0046051) | nucleotide phosphorylation (GO:0046939) | nucleobase-containing compound metabolic process (GO:0006139) | ITP metabolic process (GO:0046041) | phosphorylation (GO:0016310) | ADP biosynthetic process (GO:0006172) | AMP metabolic process (GO:0046033)	mitochondrion (GO:0005739) | mitochondrial matrix (GO:0005759)	37.037	12.704	1.47281	24.115	9.008	1.3274
AK4	AK 4 | AK3 | AK3L1 | AK3L2 | Ak-3 | Ak-4 | Ak3 | Ak3l1 | Ak3l2 | D4Ertd274e | ak3l1 | ak3l2 | wu:fc37g02 | zgc:85790	ENSOARG00000010184	1:40353308-40441416:+1	protein_coding	adenylate kinase 4	ATP binding (GO:0005524) | nucleobase-containing compound kinase activity (GO:0019205) | transferase activity (GO:0016740) | nucleoside diphosphate kinase activity (GO:0004550) | nucleoside triphosphate adenylate kinase activity (GO:0046899) | kinase activity (GO:0016301) | adenylate kinase activity (GO:0004017)	GTP metabolic process (GO:0046039) | nucleobase-containing compound metabolic process (GO:0006139) | phosphorylation (GO:0016310) | nucleoside diphosphate phosphorylation (GO:0006165) | nucleoside triphosphate biosynthetic process (GO:0009142) | ATP metabolic process (GO:0046034) | AMP metabolic process (GO:0046033)	mitochondrion (GO:0005739) | mitochondrial matrix (GO:0005759) | extracellular exosome (GO:0070062)	8.02	6.982	0.176377	2.571	3.015	0.169072
AK5	AK 5 | AK6 | wu:fj63a06	ENSOARG00000012935	1:53123782-53390133:+1	protein_coding	adenylate kinase 5	ATP binding (GO:0005524) | nucleobase-containing compound kinase activity (GO:0019205) | nucleoside kinase activity (GO:0019206) | transferase activity (GO:0016740) | nucleoside diphosphate kinase activity (GO:0004550) | kinase activity (GO:0016301) | adenylate kinase activity (GO:0004017)	nucleobase-containing compound metabolic process (GO:0006139) | phosphorylation (GO:0016310) | nucleoside diphosphate phosphorylation (GO:0006165) | nucleoside triphosphate biosynthetic process (GO:0009142) | ATP metabolic process (GO:0046034)	microtubule organizing center (GO:0005815) | cytoplasm (GO:0005737)	0.076	0.126	0.0655287	0.028	0.083	0.075193
AK6	2810046E22Rik | 4921516M08Rik | AD-004 | AK/ATPase | CG8816 | CGI-137 | CINAP | CIP | DAK6 | Dmel\CG8816 | GB16979 | KAD6 | TAF9 | ad-004 | cgi-137 | cinap | cip | hCINAP | taf2g | taf9 | tafii31 | tafii32 | tafiid32	ENSOARG00000005659	16:10361305-10375165:+1	protein_coding	adenylate kinase 6	ATP binding (GO:0005524) | transferase activity (GO:0016740) | kinase activity (GO:0016301) | ATPase activity (GO:0016887) | nucleotide binding (GO:0000166) | adenylate kinase activity (GO:0004017)	phosphorylation (GO:0016310) | nucleotide phosphorylation (GO:0046939)	nucleus (GO:0005634) | Cajal body (GO:0015030) | nucleoplasm (GO:0005654)	27.815	16.845	0.6913	29.614	18.767	0.631098
AK7	4930502N02Rik | AK 7 | ak7-a	ENSOARG00000016325	18:59965169-60036994:+1	protein_coding	adenylate kinase 7	ATP binding (GO:0005524) | nucleobase-containing compound kinase activity (GO:0019205) | nucleoside kinase activity (GO:0019206) | nucleoside diphosphate kinase activity (GO:0004550) | adenylate kinase activity (GO:0004017) | cytidylate kinase activity (GO:0004127)	nucleobase-containing compound metabolic process (GO:0006139) | nucleoside diphosphate phosphorylation (GO:0006165) | nucleoside triphosphate biosynthetic process (GO:0009142)	unknown	0.436	0.494	0.0571244	0.657	0.736	0.0671933
AK8	1190002A17Rik | AK 8 | C9orf98 | DDX31 | RGD1303144 | c9orf98 | ddx31 | fb81g03 | si:ch211-89p1.4 | wu:fb81g03 | zgc:112030	ENSOARG00000005769	3:3952498-4089014:+1	protein_coding	adenylate kinase 8	ATP binding (GO:0005524) | nucleobase-containing compound kinase activity (GO:0019205) | protein binding (GO:0005515) | nucleoside kinase activity (GO:0019206) | nucleoside diphosphate kinase activity (GO:0004550) | cytidylate kinase activity (GO:0004127) | adenylate kinase activity (GO:0004017)	nucleobase-containing compound metabolic process (GO:0006139) | ventricular system development (GO:0021591) | nucleoside diphosphate phosphorylation (GO:0006165) | nucleoside triphosphate biosynthetic process (GO:0009142)	sperm flagellum (GO:0036126) | axoneme (GO:0005930)	1.486	0.822	0.448303	0.535	0.351	0.184211
AK9	AK 9 | AKD1 | AKD2 | Akd1 | Akd2 | C6orf199 | C6orf224 | Gm234 | Gm7127 | RGD1559879 | RGD1560386 | akd1 | akd2 | dJ70A9.1 | si:ch211-199m3.2	ENSOARG00000010252	8:27663314-27788700:+1	protein_coding	adenylate kinase 9	ATP binding (GO:0005524) | nucleobase-containing compound kinase activity (GO:0019205) | nucleoside kinase activity (GO:0019206) | nucleoside diphosphate kinase activity (GO:0004550) | nucleoside phosphate kinase activity (GO:0050145)	dCMP phosphorylation (GO:0061567) | dAMP phosphorylation (GO:0061565) | ATP generation from ADP (GO:0006757) | dCDP phosphorylation (GO:0061570) | GDP phosphorylation (GO:0061568) | TDP phosphorylation (GO:0061571) | nucleobase-containing compound metabolic process (GO:0006139) | dGDP phosphorylation (GO:0006186) | dADP phosphorylation (GO:0006174) | AMP phosphorylation (GO:0006756) | CMP phospho…	nucleus (GO:0005634) | cytoplasm (GO:0005737) | nucleoplasm (GO:0005654) | nuclear membrane (GO:0031965)	0.197	0.301	0.120198	0.206	0.353	0.165932
AKAIN1	.	ENSOARG00000003925	23:39062947-39063087:-1	protein_coding	A kinase (PRKA) anchor inhibitor 1	protein kinase A binding (GO:0051018)	negative regulation of protein complex assembly (GO:0031333) | protein localization (GO:0008104)	cytosol (GO:0005829)	0	0	0	0	0	0
AKAP1	AKAP | AKAP121 | AKAP149 | AKAP84 | Akap | Akap84 | C76494 | C81186 | D-AKAP1 | DAKAP1 | PPP1R43 | PRKA1 | S-AKAP84 | SAKAP84 | TDRD17 | akap84	ENSOARG00000007626	11:7502959-7514463:+1	protein_coding	A-kinase anchoring protein 1	RNA binding (GO:0003723) | protein binding (GO:0005515) | nucleic acid binding (GO:0003676) | protein kinase A regulatory subunit binding (GO:0034237) | poly(A) RNA binding (GO:0044822)	unknown	membrane (GO:0016020) | mitochondrion (GO:0005739)	11.523	5.873	0.865568	6.592	3.764	0.672307
AKAP10	1500031L16Rik | AKAP-10 | B130049N18Rik | D-AKAP-2 | D-AKAP2 | D-akap2 | PRKA10 | fc10g11 | si:dkey-197m14.4 | wu:fc10g11	ENSOARG00000017604	11:33294409-33333966:+1	protein_coding	A-kinase anchoring protein 10	unknown	termination of G-protein coupled receptor signaling pathway (GO:0038032) | protein localization (GO:0008104)	cytoplasm (GO:0005737) | plasma membrane (GO:0005886) | mitochondrion (GO:0005739)	16.72	11.755	0.474316	14.479	11.371	0.32335
AKAP11	6330501D17Rik | AKAP-11 | AKAP220 | Akap | Gm80 | PPP1R44 | PRKA11 | akap220 | mKIAA0629 | prka11	ENSOARG00000007363	10:12787061-12822647:+1	protein_coding	A-kinase anchoring protein 11	unknown	unknown	unknown	15.881	15.694	0.0160707	12.41	12.584	0.0185991
AKAP12	AI317366 | AKAP12A | AKAP12B | AKAP12G | AKAP250 | SSeCKS | Srcs5 | Tsga12 | Xgl | akap250 | gravin	ENSOARG00000003112	8:74932326-75026888:+1	protein_coding	A-kinase anchoring protein 12	protein binding (GO:0005515) | adenylate cyclase binding (GO:0008179) | protein kinase A binding (GO:0051018)	protein targeting (GO:0006605) | signal transduction (GO:0007165) | positive regulation of cAMP biosynthetic process (GO:0030819) | positive regulation of protein kinase A signaling (GO:0010739) | regulation of protein kinase C signaling (GO:0090036)	intracellular (GO:0005622) | focal adhesion (GO:0005925) | cytoplasm (GO:0005737) | plasma membrane (GO:0005886)	0.022	0.034	0.016841	0.017	0.021	0.00566319
AKAP13	1700026G02Rik | 5730522G15Rik | 5830460E08Rik | AKAP-13 | AKAP-Lbc | ARHGEF13 | BRX | HA-3 | Ht31 | LBC | PRKA13 | PROTO-LB | PROTO-LBC | WU:FI15D04 | akap-lbc | arhgef13 | brx | c-lbc | ha-3 | ht31 | lbc | p47 | proto-lb | proto-lbc | wu:fi15d04 isoform A | wu:fi15d04 isoform B | wu:fi15d04 isoform C	ENSOARG00000010666	18:15519143-15713264:+1	protein_coding	A-kinase anchoring protein 13	protein complex scaffold (GO:0032947) | Rho GTPase binding (GO:0017048) | Rho guanyl-nucleotide exchange factor activity (GO:0005089) | protein binding (GO:0005515) | cAMP-dependent protein kinase activity (GO:0004691) | protein kinase A binding (GO:0051018) | MAP-kinase scaffold activity (GO:0005078)	heart development (GO:0007507) | adrenergic receptor signaling pathway involved in heart process (GO:0086023) | regulation of glucocorticoid mediated signaling pathway (GO:1900169) | positive regulation of GTPase activity (GO:0043547) | cardiac muscle cell differentiation (GO:0055007) | regulation of Rho protein signal transduction (GO:0035023) | bone development (GO:0060348) | G-protein coupled …	cytosol (GO:0005829) | cell cortex (GO:0005938) | actin cytoskeleton (GO:0015629) | actin filament (GO:0005884) | cytoplasm (GO:0005737) | membrane (GO:0016020) | cortical actin cytoskeleton (GO:0030864)	12.797	4.699	1.27557	11.123	5.708	0.853792
AKAP14	AKAP28 | PRKA14 | akap28	ENSOARG00000015993	X:108954180-108966228:-1	protein_coding	A-kinase anchoring protein 14	unknown	unknown	unknown	0.317	0.118	0.236335	0.079	0.13	0.0666279
AKAP2	AA959716 | AI649048 | AKAP-2 | AKAPKL | Akap-2 | Akap-kl | B230340M18Rik | PALM2 | PRKA2 | Palm2 | Prka2 | akap-kl	ENSOARG00000006946	2:13115138-13629521:-1	protein_coding	A-kinase anchoring protein 2	protein binding (GO:0005515) | protein kinase A binding (GO:0051018)	regulation of cell shape (GO:0008360) | actin filament organization (GO:0007015) | transmembrane receptor protein serine/threonine kinase signaling pathway (GO:0007178) | protein localization (GO:0008104)	membrane (GO:0016020)	0.453	0.598	0.137233	2.353	2.28	0.0317567
AKAP3	AKAP 110 | AKAP110 | CT82 | FSP95 | HEL159 | PRKA3 | Prka3 | SOB1	ENSOARG00000009557	3:209466456-209490869:+1	protein_coding	A-kinase anchoring protein 3	protein binding (GO:0005515) | protein kinase A binding (GO:0051018)	transmembrane receptor protein serine/threonine kinase signaling pathway (GO:0007178) | protein localization (GO:0008104)	acrosomal vesicle (GO:0001669) | nucleus (GO:0005634) | sperm principal piece (GO:0097228) | motile cilium (GO:0031514) | sperm fibrous sheath (GO:0035686)	0.655	0.778	0.103424	0.732	0.959	0.177678
AKAP4	AKAP 82 | AKAP-4 | AKAP82 | CT99 | FSC1 | Fsc1 | HI | PRKA4 | hAKAP82 | mAKAP82 | p82	ENSOARG00000010039	X:51963679-51980108:+1	protein_coding	A-kinase anchoring protein 4	protein binding (GO:0005515) | protein kinase A binding (GO:0051018)	establishment of protein localization (GO:0045184) | sperm motility (GO:0030317) | transmembrane receptor protein serine/threonine kinase signaling pathway (GO:0007178) | motile cilium assembly (GO:0044458) | protein localization (GO:0008104)	nucleus (GO:0005634) | sperm principal piece (GO:0097228) | perinuclear region of cytoplasm (GO:0048471) | cilium (GO:0005929) | motile cilium (GO:0031514) | sperm fibrous sheath (GO:0035686) | Z disc (GO:0030018)	0	0	0	0	0	0
AKAP5	3526401B18Rik | AKAP | AKAP 150 | AKAP-5 | AKAP150 | AKAP75 | AKAP79 | Akap79 | BB098886 | Gm258 | H21 | P150 | P75	ENSOARG00000000991	7:73534501-73535772:+1	protein_coding	A-kinase anchoring protein 5	protein binding (GO:0005515) | protein kinase A regulatory subunit binding (GO:0034237) | adenylate cyclase binding (GO:0008179)	protein targeting (GO:0006605) | amylase secretion (GO:0036394) | signal transduction (GO:0007165) | positive regulation of cAMP biosynthetic process (GO:0030819) | positive regulation of protein kinase A signaling (GO:0010739)	intracellular (GO:0005622) | cytoskeleton (GO:0005856) | plasma membrane (GO:0005886)	0.531	0.389	0.140428	1.163	1.067	0.0654953
AKAP6	ADAP100 | ADAP6 | AI482140 | AKAP100 | Akapalpha | Akapbeta | PRKA | PRKA6 | mAKAP | mAkap	ENSOARG00000006557	18:41629326-42119054:+1	protein_coding	A-kinase anchoring protein 6	protein binding (GO:0005515) | ion channel binding (GO:0044325) | adenylate cyclase binding (GO:0008179)	positive regulation of delayed rectifier potassium channel activity (GO:1902261) | positive regulation of potassium ion transmembrane transport (GO:1901381) | cellular response to cAMP (GO:0071320) | regulation of membrane repolarization (GO:0060306)	nuclear envelope (GO:0005635) | perinuclear region of cytoplasm (GO:0048471) | nuclear membrane (GO:0031965) | sarcoplasmic reticulum (GO:0016529) | calcium channel complex (GO:0034704)	0.425	0.511	0.0845417	0.155	0.192	0.0454914
AKAP7	6430401D08 | AI662165 | AKAP-18 | AKAP15 | AKAP18 | AKAP18d | Akap15 | Akap18 | BB170514 | akap15 | akap18 | si:ch211-272f15.3	ENSOARG00000013910	8:56406661-56522909:+1	protein_coding	A-kinase anchoring protein 7	protein binding (GO:0005515) | protein kinase A regulatory subunit binding (GO:0034237) | protein kinase binding (GO:0019901) | protein kinase A binding (GO:0051018)	unknown	nucleus (GO:0005634) | cytosol (GO:0005829) | cytoplasm (GO:0005737)	1.224	0.395	0.672892	0.747	0.23	0.506221
AKAP8	1200016A02Rik | AA673585 | AKAP 95 | AKAP-8 | AKAP-95 | AKAP95 | AU015639 | Akap95	ENSOARG00000003568	5:7547600-7561201:+1	protein_coding	A-kinase anchoring protein 8	protein binding (GO:0005515) | protein kinase A regulatory subunit binding (GO:0034237) | poly(A) RNA binding (GO:0044822) | NF-kappaB binding (GO:0051059) | DNA binding (GO:0003677) | histone deacetylase binding (GO:0042826)	regulation of histone phosphorylation (GO:0033127) | cell cycle G2/M phase transition (GO:0044839) | mitotic chromosome condensation (GO:0007076) | negative regulation of tumor necrosis factor production (GO:0032720) | positive regulation of histone deacetylation (GO:0031065) | cellular response to prostaglandin E stimulus (GO:0071380) | cellular response to lipopolysaccharide (GO:0071222)	condensed chromosome (GO:0000793) | nuclear matrix (GO:0016363) | female pronucleus (GO:0001939) | nucleus (GO:0005634) | membrane (GO:0016020) | nucleoplasm (GO:0005654)	18.947	12.842	0.527119	13.368	8.738	0.561162
AKAP8L	AKAP8 | HA95 | HAP95 | NAKAP | NAKAP95 | Nakap95 | wu:fc52f04 | wu:fe38d08 | wu:fm58f09 | zgc:85966	ENSOARG00000003411	5:7513910-7544611:+1	protein_coding	A-kinase anchoring protein 8 like	lamin binding (GO:0005521) | protein binding (GO:0005515) | poly(A) RNA binding (GO:0044822) | DNA binding (GO:0003677) | histone deacetylase binding (GO:0042826)	positive regulation of transcription from RNA polymerase II promoter (GO:0045944) | nuclear envelope disassembly (GO:0051081) | regulation of histone phosphorylation (GO:0033127) | cell cycle G2/M phase transition (GO:0044839) | mitotic chromosome condensation (GO:0007076) | regulation of mRNA export from nucleus (GO:0010793) | positive regulation of histone deacetylation (GO:0031065) | mRNA proc…	nuclear speck (GO:0016607) | nuclear matrix (GO:0016363) | nucleus (GO:0005634) | cytoplasm (GO:0005737) | chromatin (GO:0000785) | nucleoplasm (GO:0005654)	8.642	5.713	0.522375	7.877	4.763	0.623252
AKAP9	5730481H23Rik | AKAP-9 | AKAP120 | AKAP350 | AKAP450 | AKAP9_0 | AW545847 | C79026 | CG-NAP | G1-448-15 | Gisp | HYPERION | LQT11 | MU-RMS-40.16A | PPP1R45 | PRKA9 | YOTIAO | Yotiao | akap350 | akap450 | hyperion | mKIAA0803 | mei2-5 | prka9 | repro12 | wu:fj02h02 | yotiao	ENSOARG00000017010	4:9183142-9351553:+1	protein_coding	A-kinase anchoring protein 9	protein complex scaffold (GO:0032947) | protein binding (GO:0005515) | ion channel binding (GO:0044325) | protein kinase A regulatory subunit binding (GO:0034237) | potassium channel regulator activity (GO:0015459)	positive regulation of potassium ion transmembrane transporter activity (GO:1901018) | positive regulation of peptidyl-serine phosphorylation (GO:0033138) | regulation of ventricular cardiac muscle cell membrane repolarization (GO:0060307) | signal transduction (GO:0007165) | microtubule nucleation (GO:0007020) | cellular response to cAMP (GO:0071320) | regulation of heart rate by cardiac conduct…	centrosome (GO:0005813) | Golgi stack (GO:0005795) | cis-Golgi network (GO:0005801) | Golgi apparatus (GO:0005794) | voltage-gated potassium channel complex (GO:0008076) | intracellular membrane-bounded organelle (GO:0043231)	4.488	4.22	0.0722307	4.848	3.868	0.264614
AKIP1	BCA3 | C11orf17 | C14H11orf17 | C15H11orf17 | D7H11orf17 | D930014E17Rik | ICRFP703B1614Q5.6 | ORF27 | RGD1306959 | sb:cb752 | si:dkey-8l13.1	ENSOARG00000014158	15:43224117-43231495:-1	protein_coding	A-kinase interacting protein 1	protein binding (GO:0005515)	substrate adhesion-dependent cell spreading (GO:0034446)	nucleoplasm (GO:0005654)	27.69	14.251	0.911644	23.672	13.099	0.807282
AKIRIN1	6330407G11Rik | Akirin-1 | C1orf108 | STRF2 | strf2 | wu:fa96c11 | wu:fc08a11 | zgc:64050	ENSOARG00000019981	1:13484368-13492693:+1	protein_coding	akirin 1	protein binding (GO:0005515)	unknown	nucleus (GO:0005634) | nucleoplasm (GO:0005654) | nuclear membrane (GO:0031965)	28.769	17.59	0.679284	30.872	21.046	0.531773
AKIRIN2	2700059D21Rik | AA114675 | AA522011 | AU019887 | Akirin-2 | C6orf166 | C9H6ORF166 | FBI1 | RGD1307791 | akirin-2 | c6orf166 | dJ486L4.2 | wu:fb16h11 | wu:fi04e05 | zgc:114001 | zgc:55291 | zgc:77169	ENSOARG00000012967	8:49378101-49400794:+1	protein_coding	akirin 2	protein binding (GO:0005515) | enzyme binding (GO:0019899)	positive regulation of transcription from RNA polymerase II promoter (GO:0045944) | response to lipopolysaccharide (GO:0032496) | embryo development (GO:0009790) | positive regulation of interleukin-6 production (GO:0032755)	nucleus (GO:0005634)	237.217	65.302	1.84515	218.966	72.678	1.57797
AKNA	AI597013 | CASKIN1 | si:ch211-86k6.3 | si:ch211-86k6.4 | si:ch211-86k6.5	ENSOARG00000006030	2:9311734-9352831:+1	protein_coding	AT-hook transcription factor	transcriptional activator activity, RNA polymerase II core promoter proximal region sequence-specific binding (GO:0001077) | RNA polymerase II core promoter proximal region sequence-specific DNA binding (GO:0000978)	positive regulation of transcription from RNA polymerase II promoter (GO:0045944)	membrane (GO:0016020)	7.907	1.35	1.92228	5.982	1.257	1.62923
AKR1A1	2610201A18Rik | AK1A1 | ALDR1 | ALR | ALR1 | ARM | Akr1a4 | Alr | DD3 | HEL-S-6 | aldr1 | alr | arm | dd3	ENSOARG00000001793	1:19965267-19971556:+1	protein_coding	aldo-keto reductase family 1 member A1	alditol:NADP+ 1-oxidoreductase activity (GO:0004032) | protein binding (GO:0005515) | L-glucuronate reductase activity (GO:0047939) | oxidoreductase activity (GO:0016491)	aldehyde catabolic process (GO:0046185) | D-glucuronate catabolic process (GO:0042840) | L-ascorbic acid biosynthetic process (GO:0019853) | oxidation-reduction process (GO:0055114)	extracellular space (GO:0005615) | cytosol (GO:0005829) | apical plasma membrane (GO:0016324) | extracellular exosome (GO:0070062)	161.994	92.347	0.804143	103.217	71.326	0.527004
AKR1D1	3o5bred | CBAS2 | SRD5B1	ENSOARG00000010045	4:101544228-101598085:+1	protein_coding	aldo-keto reductase family 1 member D1	oxidoreductase activity (GO:0016491)	digestion (GO:0007586) | cholesterol catabolic process (GO:0006707) | androgen metabolic process (GO:0008209) | bile acid biosynthetic process (GO:0006699) | C21-steroid hormone metabolic process (GO:0008207) | oxidation-reduction process (GO:0055114)	cytosol (GO:0005829) | extracellular exosome (GO:0070062)	0.066	0.204	0.175628	0.073	0.238	0.206361
AKR1E2	AKR1CL2 | AKRDC1 | Akr1cl2 | Akr1e1 | LoopADR | hTSP | htAKR	ENSOARG00000012747	13:43026873-43042300:-1	protein_coding	aldo-keto reductase family 1 member E2	oxidoreductase activity (GO:0016491)	mitophagy in response to mitochondrial depolarization (GO:0098779) | oxidation-reduction process (GO:0055114)	extracellular exosome (GO:0070062)	4.375	2.55	0.598446	3.694	2.676	0.352681
AKR7A2	AFAR | AFAR1 | AFB1-AR1 | AKR7 | Aiar	ENSOARG00000009992	2:246213576-246216518:-1	protein_coding	aldo-keto reductase family 7 member A2	phenanthrene-9,10-epoxide hydrolase activity (GO:0019119)	daunorubicin metabolic process (GO:0044597) | doxorubicin metabolic process (GO:0044598)	mitochondrion (GO:0005739) | extracellular exosome (GO:0070062)	23.986	10.139	1.1655	10.111	6.168	0.632346
AKT1	AKT | AKT/PKB | AKT1 | Akt | Akt/PKB | Akt1 | CG4006 | CWS6 | D-Akt | DAKT1 | DAKT1/PKB | DAkt | DAkt1 | DPKB | DRAC-PK | DRAC-PK66 | DRAC-PK85 | Dakt | Dakt1 | Dmel\CG4006 | Dpkb | GB15685 | PKB | PKB-ALPHA | PKB/AKT | PKB/Akt | PKB/dAKT | PKBalpha | PRKBA | RAC | RAC-ALPHA | Rac | RacPK | akt | akt-1 | akt1 | dAKT | dAKT/dPKB | dAKT1 | dAkt | dAkt/PKB | dAkt1 | dPKB | dakt | dakt1 | l(3)04226 |…	ENSOARG00000007807	18:67874131-67880566:-1	protein_coding	Uncharacterized protein	14-3-3 protein binding (GO:0071889) | transferase activity, transferring phosphorus-containing groups (GO:0016772) | protein binding (GO:0005515) | phosphatidylinositol-3,4,5-trisphosphate binding (GO:0005547) | nitric-oxide synthase regulator activity (GO:0030235) | protein serine/threonine kinase activity (GO:0004674) | kinase activity (GO:0016301) | phosphatidylinositol-3,4-bisphosphate bindin…	positive regulation of nitric oxide biosynthetic process (GO:0045429) | inflammatory response (GO:0006954) | protein kinase B signaling (GO:0043491) | regulation of glycogen biosynthetic process (GO:0005979) | positive regulation of proteasomal ubiquitin-dependent protein catabolic process (GO:0032436) | cellular response to peptide (GO:1901653) | positive regulation of peptidyl-serine phosphoryl…	microtubule cytoskeleton (GO:0015630) | protein complex (GO:0043234) | spindle (GO:0005819) | vesicle (GO:0031982) | plasma membrane (GO:0005886) | ciliary basal body (GO:0036064) | nucleus (GO:0005634) | cytosol (GO:0005829) | cytoplasm (GO:0005737) | cell-cell junction (GO:0005911) | mitochondrion (GO:0005739)	63.999	31.998	0.978039	43.264	24.989	0.768233
AKT1S1	1110012J22Rik | AI227026 | Lobe | Lobel | PRAS40 | lobe | pras40 | wu:fb34a04	ENSOARG00000013656	14:55246932-55250091:-1	protein_coding	AKT1 substrate 1	protein binding (GO:0005515)	negative regulation of protein kinase activity (GO:0006469) | negative regulation of cell size (GO:0045792) | negative regulation of TOR signaling (GO:0032007) | neurotrophin TRK receptor signaling pathway (GO:0048011)	TORC1 complex (GO:0031931) | cytoplasm (GO:0005737)	10.077	1.82	1.9738	12.549	2.826	1.82428
AKT2	2410016A19Rik | AW554154 | HIHGHH | PKB | PKBB | PKBBETA | PKBbeta | PRKBB | RAC-BETA | akt2-a | cb945 | pkbb | pkbbeta | pkbss | prkbb | rac-beta | v-akt2	ENSOARG00000006526	14:48772301-48801288:-1	protein_coding	AKT serine/threonine kinase 2	protein binding (GO:0005515) | transferase activity, transferring phosphorus-containing groups (GO:0016772) | kinase activity (GO:0016301) | protein serine/threonine kinase activity (GO:0004674) | nucleotide binding (GO:0000166) | ATP binding (GO:0005524) | transferase activity (GO:0016740) | protein tyrosine kinase activity (GO:0004713) | protein kinase activity (GO:0004672)	positive regulation of glycogen biosynthetic process (GO:0045725) | positive regulation of glucose import in response to insulin stimulus (GO:2001275) | positive regulation of glucose metabolic process (GO:0010907) | intracellular protein transmembrane transport (GO:0065002) | positive regulation of protein targeting to membrane (GO:0090314) | insulin receptor signaling pathway (GO:0008286) | pos…	nucleus (GO:0005634) | ruffle membrane (GO:0032587) | cell cortex (GO:0005938) | plasma membrane (GO:0005886)	40.172	24.138	0.711794	30.739	19.289	0.645559
AKT3	AI851531 | D930002M15Rik | MPPH | MPPH2 | Nmf350 | PKB-GAMMA | PKBG | PKBgamma | PRKBG | Pkbg | RAC-PK-gamma | RAC-gamma | STK-2	ENSOARG00000006076	12:31520090-31783953:+1	protein_coding	AKT serine/threonine kinase 3	protein binding (GO:0005515) | transferase activity, transferring phosphorus-containing groups (GO:0016772) | kinase activity (GO:0016301) | protein serine/threonine kinase activity (GO:0004674) | nucleotide binding (GO:0000166) | ATP binding (GO:0005524) | transferase activity (GO:0016740) | protein tyrosine kinase activity (GO:0004713) | protein kinase activity (GO:0004672)	signal transduction (GO:0007165) | protein phosphorylation (GO:0006468) | mitochondrial genome maintenance (GO:0000002) | phosphorylation (GO:0016310)	Golgi apparatus (GO:0005794) | cytoplasm (GO:0005737) | plasma membrane (GO:0005886) | nucleoplasm (GO:0005654)	7.128	7.861	0.124569	3.815	4.948	0.304869
AKTIP	AL023020 | FT1 | FTS | Fif | Ft | Ft1 | Fts | cb798 | fts | zgc:77699	ENSOARG00000017853	14:21322593-21331087:-1	protein_coding	AKT interacting protein	protein binding (GO:0005515)	positive regulation of protein binding (GO:0032092) | positive regulation of protein phosphorylation (GO:0001934) | lysosome organization (GO:0007040) | endosome to lysosome transport (GO:0008333) | endosome organization (GO:0007032) | early endosome to late endosome transport (GO:0045022)	HOPS complex (GO:0030897) | Golgi apparatus (GO:0005794) | FHF complex (GO:0070695) | cytoplasm (GO:0005737) | nucleolus (GO:0005730) | plasma membrane (GO:0005886)	12.015	8.009	0.530736	9.492	6.812	0.425526
ALAD	ALADH | ALADR | CH73-203I15.1 | HDHD3 | Lv | PBGS | aminolevulinatedelta-dehydratase | zgc:110219	ENSOARG00000006271	2:10262221-10269457:+1	protein_coding	aminolevulinate dehydratase	identical protein binding (GO:0042802) | metal ion binding (GO:0046872) | lyase activity (GO:0016829) | zinc ion binding (GO:0008270) | lead ion binding (GO:0032791) | catalytic activity (GO:0003824) | porphobilinogen synthase activity (GO:0004655)	tetrapyrrole biosynthetic process (GO:0033014) | porphyrin-containing compound biosynthetic process (GO:0006779) | heme biosynthetic process (GO:0006783) | cellular response to interleukin-4 (GO:0071353) | protein homooligomerization (GO:0051260)	nucleus (GO:0005634) | extracellular exosome (GO:0070062)	1.909	1.141	0.442239	1.742	0.948	0.493235
ALAS1	ALAS | ALAS-H | ALAS-N | ALAS3 | ALASH | ALASN | Alas-1 | Alas-h | MIG4 | wu:fb58d01 | wu:fi12g09	ENSOARG00000006209	19:48656108-48670752:-1	protein_coding	5'-aminolevulinate synthase 1	protein binding (GO:0005515) | transferase activity (GO:0016740) | 5-aminolevulinate synthase activity (GO:0003870) | pyridoxal phosphate binding (GO:0030170) | transferase activity, transferring acyl groups (GO:0016746) | catalytic activity (GO:0003824)	metabolic process (GO:0008152) | tetrapyrrole biosynthetic process (GO:0033014) | protoporphyrinogen IX biosynthetic process (GO:0006782) | porphyrin-containing compound metabolic process (GO:0006778) | heme biosynthetic process (GO:0006783) | biosynthetic process (GO:0009058)	cytoplasm (GO:0005737) | nucleoplasm (GO:0005654) | mitochondrion (GO:0005739) | mitochondrial matrix (GO:0005759)	126.45	67.517	0.895397	83.773	52.483	0.664524
ALAS2	ALA-E | ALAS | ALAS-E | ALAS1 | ALASE | ANH1 | ASB | Alas-2 | Alas1 | HEM0 | SIDBA1 | XLDPP | XLEPP | XLSA | alas-e | anh1 | asb | cb1063 | sau | sauternes | si:dkey-24f17.4 | xlsa	ENSOARG00000005674	X:47828609-47849887:+1	protein_coding	5'-aminolevulinate synthase 2	protein binding (GO:0005515) | transferase activity (GO:0016740) | 5-aminolevulinate synthase activity (GO:0003870) | pyridoxal phosphate binding (GO:0030170) | transferase activity, transferring acyl groups (GO:0016746) | catalytic activity (GO:0003824)	hemoglobin biosynthetic process (GO:0042541) | erythrocyte differentiation (GO:0030218) | porphyrin-containing compound metabolic process (GO:0006778) | heme biosynthetic process (GO:0006783) | protoporphyrinogen IX biosynthetic process (GO:0006782) | tetrapyrrole biosynthetic process (GO:0033014) | metabolic process (GO:0008152) | response to hypoxia (GO:0001666) | biosynthetic process (GO:00090…	mitochondrion (GO:0005739) | mitochondrial inner membrane (GO:0005743) | mitochondrial matrix (GO:0005759)	0.154	0.036	0.155619	0.052	0.064	0.0163634
ALB	ANALBA | Alb-1 | Alb1 | Albza | BCL002 | CSA | FDAH | PRO0883 | PRO0903 | PRO1341	ENSOARG00000013782	6:88136611-88159187:+1	protein_coding	serum albumin precursor	protein binding (GO:0005515) | pyridoxal phosphate binding (GO:0030170) | oxygen binding (GO:0019825) | toxic substance binding (GO:0015643) | chaperone binding (GO:0051087) | identical protein binding (GO:0042802) | fatty acid binding (GO:0005504) | DNA binding (GO:0003677) | drug binding (GO:0008144)	negative regulation of apoptotic process (GO:0043066) | hemolysis by symbiont of host erythrocytes (GO:0019836) | retina homeostasis (GO:0001895) | transport (GO:0006810) | cellular response to starvation (GO:0009267) | maintenance of mitochondrion location (GO:0051659)	protein complex (GO:0043234) | Golgi apparatus (GO:0005794) | extracellular space (GO:0005615) | endoplasmic reticulum (GO:0005783) | extracellular region (GO:0005576) | extracellular exosome (GO:0070062) | myelin sheath (GO:0043209) | blood microparticle (GO:0072562) | nucleus (GO:0005634) | cytoplasm (GO:0005737)	0.324	0.372	0.0513774	0.423	0.503	0.0789093
ALCAM	AI853494 | BEN | CD166 | DM-GRASP | JC7 | MEMD | MuSC | SC1 | cd166 | memd	ENSOARG00000018737	1:168393395-168624986:+1	protein_coding	activated leukocyte cell adhesion molecule	protein binding (GO:0005515)	heterophilic cell-cell adhesion via plasma membrane cell adhesion molecules (GO:0007157) | motor neuron axon guidance (GO:0008045) | axon guidance (GO:0007411)	integral component of membrane (GO:0016021) | immunological synapse (GO:0001772) | membrane (GO:0016020) | intrinsic component of plasma membrane (GO:0031226) | extracellular exosome (GO:0070062) | axon (GO:0030424) | external side of plasma membrane (GO:0009897) | T cell receptor complex (GO:0042101) | focal adhesion (GO:0005925) | neuronal cell body (GO:0043025)	28.785	24.779	0.20839	70.113	64.556	0.117385
ALDH16A1	2410004H02Rik | AI452234 | im:7151472 | mFLJ00209 | zgc:158277	ENSOARG00000013087	14:54943795-54956985:+1	protein_coding	aldehyde dehydrogenase 16 family member A1	oxidoreductase activity (GO:0016491) | oxidoreductase activity, acting on the aldehyde or oxo group of donors, NAD or NADP as acceptor (GO:0016620)	metabolic process (GO:0008152) | oxidation-reduction process (GO:0055114)	membrane (GO:0016020) | extracellular exosome (GO:0070062)	15.687	6.944	1.07079	6.679	3.875	0.655516
ALDH18A1	2810433K04Rik | ADCL3 | AI429789 | ARCL3A | GSAS | P5CS | PYCS | Pycs | SPG9A | SPG9B | cb842 | cb899 | pycs | sb:cb881 | wu:fa91f10 | wu:fi05f11 | wu:fi17d12	ENSOARG00000006313	22:16339468-16375732:-1	protein_coding	aldehyde dehydrogenase 18 family member A1	protein binding (GO:0005515) | delta1-pyrroline-5-carboxylate synthetase activity (GO:0017084) | glutamate-5-semialdehyde dehydrogenase activity (GO:0004350) | catalytic activity (GO:0003824) | oxidoreductase activity, acting on the aldehyde or oxo group of donors, NAD or NADP as acceptor (GO:0016620) | glutamate 5-kinase activity (GO:0004349) | identical protein binding (GO:0042802) | transferas…	metabolic process (GO:0008152) | citrulline biosynthetic process (GO:0019240) | glutamate metabolic process (GO:0006536) | ornithine biosynthetic process (GO:0006592) | proline biosynthetic process (GO:0006561) | phosphorylation (GO:0016310) | oxidation-reduction process (GO:0055114)	cytoplasm (GO:0005737) | mitochondrion (GO:0005739)	4.519	3.897	0.172509	4.617	3.205	0.417694
ALDH1A1	AL1A1 | ALDC | ALDDH | ALDH-E1 | ALDH1 | ALDH11 | ALHDII | Ahd-2 | Ahd2 | Aldh1 | Aldh1a2 | Aldh2 | E1 | GGADHR | HEL-9 | HEL-S-53e | HEL12 | PUMB1 | RALDH1 | RalDH1 | Raldh1 | aldc | aldh-e1 | aldh1 | aldh11 | pumb1 | raldh1	ENSOARG00000012705	2:63232708-63288217:+1	protein_coding	aldehyde dehydrogenase 1 family member A1	aldehyde dehydrogenase (NAD) activity (GO:0004029) | retinal dehydrogenase activity (GO:0001758) | acyl-CoA dehydrogenase activity (GO:0003995) | oxidoreductase activity (GO:0016491) | oxidoreductase activity, acting on the aldehyde or oxo group of donors, NAD or NADP as acceptor (GO:0016620)	metabolic process (GO:0008152) | bioluminescence (GO:0008218) | oxidation-reduction process (GO:0055114) | retinol metabolic process (GO:0042572)	cytoplasm (GO:0005737) | extracellular exosome (GO:0070062)	58.296	41.171	0.491684	37.634	31.344	0.256373
ALDH1A2	AL1A2 | AV116159 | Aldh1a7 | RALDH 2 | RALDH(II) | RALDH2 | RALDH2-T | RalDH2 | Raldh-2 | Raldh1 | Raldh2 | XRaldh2 | al1a2 | fb50h01 | raldh(ii) | raldh-2 | raldh2 | raldh2-t | zRalDH	ENSOARG00000020860	7:49203957-49320857:+1	protein_coding	aldehyde dehydrogenase 1 family member A2	retinal dehydrogenase activity (GO:0001758) | 3-chloroallyl aldehyde dehydrogenase activity (GO:0004028) | oxidoreductase activity (GO:0016491) | oxidoreductase activity, acting on the aldehyde or oxo group of donors, NAD or NADP as acceptor (GO:0016620)	embryonic camera-type eye development (GO:0031076) | camera-type eye development (GO:0043010) | determination of bilateral symmetry (GO:0009855) | anterior/posterior pattern specification (GO:0009952) | proximal/distal pattern formation (GO:0009954) | face development (GO:0060324) | neural crest cell development (GO:0014032) | positive regulation of apoptotic process (GO:0043065) | heart morphoge…	cytoplasm (GO:0005737)	0	0	0	0	0	0
ALDH1A3	ALDH1A6 | ALDH6 | Aldh6 | MCOP8 | RALDH3 | V1 | raldh3	ENSOARG00000009599	18:4690980-4728935:-1	protein_coding	aldehyde dehydrogenase 1 family member A3	thyroid hormone binding (GO:0070324) | aldehyde dehydrogenase (NAD) activity (GO:0004029) | protein homodimerization activity (GO:0042803) | aldehyde dehydrogenase [NAD(P)+] activity (GO:0004030) | oxidoreductase activity (GO:0016491) | NAD+ binding (GO:0070403) | oxidoreductase activity, acting on the aldehyde or oxo group of donors, NAD or NADP as acceptor (GO:0016620)	embryonic camera-type eye development (GO:0031076) | locomotory behavior (GO:0007626) | face development (GO:0060324) | retinoic acid metabolic process (GO:0042573) | optic cup morphogenesis involved in camera-type eye development (GO:0002072) | positive regulation of apoptotic process (GO:0043065) | neuromuscular process controlling balance (GO:0050885) | inner ear morphogenesis (GO:0042472) | r…	cytoplasm (GO:0005737) | extracellular exosome (GO:0070062)	1.637	1.04	0.370328	1.228	0.884	0.24195
ALDH1L1	10-FTHFDH | 10-fTHF | 1810048F20Rik | FDH | FTHFD | Fthfd | Neut2 | fthfd	ENSOARG00000006377	19:59698219-59726176:-1	protein_coding	aldehyde dehydrogenase 1 family member L1	protein binding (GO:0005515) | aldehyde dehydrogenase (NAD) activity (GO:0004029) | oxidoreductase activity (GO:0016491) | methyltransferase activity (GO:0008168) | catalytic activity (GO:0003824) | oxidoreductase activity, acting on the aldehyde or oxo group of donors, NAD or NADP as acceptor (GO:0016620) | formyltetrahydrofolate dehydrogenase activity (GO:0016155) | hydroxymethyl-, formyl- and …	metabolic process (GO:0008152) | one-carbon metabolic process (GO:0006730) | methylation (GO:0032259) | 10-formyltetrahydrofolate catabolic process (GO:0009258) | oxidation-reduction process (GO:0055114) | biosynthetic process (GO:0009058)	cytoplasm (GO:0005737) | mitochondrion (GO:0005739) | extracellular exosome (GO:0070062)	0.069	0.03	0.0536175	0.022	0.013	0.012761
ALDH1L2	D330038I09Rik | GB12327 | RGD1309458 | mtFDH	ENSOARG00000017047	3:173626773-173689562:-1	protein_coding	aldehyde dehydrogenase 1 family member L2	aldehyde dehydrogenase (NAD) activity (GO:0004029) | oxidoreductase activity (GO:0016491) | methyltransferase activity (GO:0008168) | catalytic activity (GO:0003824) | oxidoreductase activity, acting on the aldehyde or oxo group of donors, NAD or NADP as acceptor (GO:0016620) | formyltetrahydrofolate dehydrogenase activity (GO:0016155) | hydroxymethyl-, formyl- and related transferase activity (G…	metabolic process (GO:0008152) | one-carbon metabolic process (GO:0006730) | methylation (GO:0032259) | 10-formyltetrahydrofolate catabolic process (GO:0009258) | oxidation-reduction process (GO:0055114) | biosynthetic process (GO:0009058)	cytoplasm (GO:0005737) | mitochondrion (GO:0005739) | extracellular exosome (GO:0070062)	0.203	0.168	0.0425964	0.097	0.086	0.0145394
ALDH3A1	AHDC | ALDH3 | ALDHIII | Ahd-4 | Ahd-c | Ahd4 | Aldh | Aldh3	ENSOARG00000017886	11:33426696-33432625:+1	protein_coding	aldehyde dehydrogenase 3 family member A1	protein binding (GO:0005515) | benzaldehyde dehydrogenase (NAD+) activity (GO:0018479) | aldehyde dehydrogenase (NAD) activity (GO:0004029) | aldehyde dehydrogenase [NAD(P)+] activity (GO:0004030) | 3-chloroallyl aldehyde dehydrogenase activity (GO:0004028) | oxidoreductase activity, acting on the aldehyde or oxo group of donors, NAD or NADP as acceptor (GO:0016620) | alcohol dehydrogenase (NADP+…	metabolic process (GO:0008152) | cellular aldehyde metabolic process (GO:0006081) | oxidation-reduction process (GO:0055114)	integral component of membrane (GO:0016021) | extracellular space (GO:0005615) | cytoplasm (GO:0005737) | plasma membrane (GO:0005886) | endoplasmic reticulum (GO:0005783) | nucleoplasm (GO:0005654) | intracellular membrane-bounded organelle (GO:0043231)	0	0	0	0	0	0
ALDH3B1	1700001N19Rik | ALDH4 | ALDH7 | aldh3d1 | aldh4 | aldh7 | cb508 | fb17d04 | wu:fb17d04	ENSOARG00000014292	21:44827945-44839141:+1	protein_coding	aldehyde dehydrogenase 3 family member B1	protein binding (GO:0005515) | aldehyde dehydrogenase (NAD) activity (GO:0004029) | aldehyde dehydrogenase [NAD(P)+] activity (GO:0004030) | oxidoreductase activity (GO:0016491) | oxidoreductase activity, acting on the aldehyde or oxo group of donors, NAD or NADP as acceptor (GO:0016620)	metabolic process (GO:0008152) | aldehyde catabolic process (GO:0046185) | cellular response to oxidative stress (GO:0034599) | oxidation-reduction process (GO:0055114)	cytosol (GO:0005829) | cytoplasm (GO:0005737) | plasma membrane (GO:0005886) | vesicle (GO:0031982) | extracellular exosome (GO:0070062)	33.854	11.328	1.49939	20.312	8.201	1.2118
ALDH3B2	AI848594 | ALDH3B1 | ALDH8 | C130048D07Rik | aldh3b1 | aldh8 | si:dkey-189p24.4	ENSOARG00000014051	21:44780244-44784539:-1	protein_coding	aldehyde dehydrogenase 3 family member B2	aldehyde dehydrogenase [NAD(P)+] activity (GO:0004030) | oxidoreductase activity (GO:0016491) | oxidoreductase activity, acting on the aldehyde or oxo group of donors, NAD or NADP as acceptor (GO:0016620)	metabolic process (GO:0008152) | oxidation-reduction process (GO:0055114)	unknown	10.803	3.538	1.37903	5.89	2.454	0.996236
ALDH4A1	A930035F14Rik | ALDH4 | Ahd-1 | Ahd1 | Aldh4 | Aldh5a1 | E330022C09 | P5CD | P5CDh | P5cd | P5cdh | P5cdhl | P5cdhs | Ssdh1 | aldh4 | p5cd | p5cdh | zgc:63592	ENSOARG00000010442	2:246601952-246620781:+1	protein_coding	aldehyde dehydrogenase 4 family member A1	identical protein binding (GO:0042802) | aldehyde dehydrogenase (NAD) activity (GO:0004029) | 1-pyrroline-5-carboxylate dehydrogenase activity (GO:0003842) | oxidoreductase activity (GO:0016491) | oxidoreductase activity, acting on the aldehyde or oxo group of donors, NAD or NADP as acceptor (GO:0016620)	metabolic process (GO:0008152) | proline biosynthetic process (GO:0006561) | glutamate biosynthetic process (GO:0006537) | oxidation-reduction process (GO:0055114)	mitochondrion (GO:0005739)	22.636	10.343	1.05918	16.425	8.415	0.888126
ALDH5A1	6330403E24Rik | Ahd-1 | Ahd1 | D630032B01Rik | OTTMUSG00000000613 | SSADH | SSDH | Ssadh | Ssdh1	ENSOARG00000006546	20:32124363-32149978:-1	protein_coding	aldehyde dehydrogenase 5 family member A1	succinate-semialdehyde dehydrogenase (NAD+) activity (GO:0004777) | succinate-semialdehyde dehydrogenase [NAD(P)+] activity (GO:0009013) | oxidoreductase activity (GO:0016491) | oxidoreductase activity, acting on the aldehyde or oxo group of donors, NAD or NADP as acceptor (GO:0016620)	glycerophospholipid metabolic process (GO:0006650) | glucosylceramide metabolic process (GO:0006678) | acetate metabolic process (GO:0006083) | glutamine metabolic process (GO:0006541) | neurotransmitter catabolic process (GO:0042135) | respiratory electron transport chain (GO:0022904) | short-chain fatty acid metabolic process (GO:0046459) | glucose metabolic process (GO:0006006) | gamma-aminobu…	mitochondrion (GO:0005739)	16.579	11.814	0.456132	14.786	10.137	0.503285
ALDH6A1	1110038I05Rik | MMSA | MMSADHA | MMSDH | Mmsdh | cb850 | wu:fb03a04 | zgc:92082	ENSOARG00000000940	7:82334615-82346419:-1	protein_coding	aldehyde dehydrogenase 6 family member A1	methylmalonate-semialdehyde dehydrogenase (acylating) activity (GO:0004491) | poly(A) RNA binding (GO:0044822) | oxidoreductase activity (GO:0016491) | oxidoreductase activity, acting on the aldehyde or oxo group of donors, NAD or NADP as acceptor (GO:0016620)	valine catabolic process (GO:0006574) | metabolic process (GO:0008152) | brown fat cell differentiation (GO:0050873) | thymine catabolic process (GO:0006210) | oxidation-reduction process (GO:0055114)	mitochondrion (GO:0005739) | nucleoplasm (GO:0005654) | extracellular exosome (GO:0070062)	13.189	5.478	1.13115	8.395	3.699	0.999539
ALDH7A1	ATQ | ATQ1 | Atq1 | D18Wsu181e | EPD | PDE | al7a1 | antiquitin | atq1 | wu:fi34d12 | wu:fi35e06	ENSOARG00000018344	5:24781254-24819505:+1	protein_coding	aldehyde dehydrogenase 7 family member A1	protein binding (GO:0005515) | L-aminoadipate-semialdehyde dehydrogenase activity (GO:0004043) | oxidoreductase activity (GO:0016491) | oxidoreductase activity, acting on the aldehyde or oxo group of donors, NAD or NADP as acceptor (GO:0016620)	metabolic process (GO:0008152) | oxidation-reduction process (GO:0055114)	cytoplasm (GO:0005737) | mitochondrion (GO:0005739) | extracellular exosome (GO:0070062)	67.505	27.196	1.28072	37.97	19.664	0.915244
ALDH8A1	ALDH12 | DJ352A20.2 | Raldh4 | wu:fi34g05 | zgc:92068	ENSOARG00000014749	8:59987597-60013962:-1	protein_coding	aldehyde dehydrogenase 8 family member A1	retinal dehydrogenase activity (GO:0001758) | oxidoreductase activity (GO:0016491) | oxidoreductase activity, acting on the aldehyde or oxo group of donors, NAD or NADP as acceptor (GO:0016620)	metabolic process (GO:0008152) | retinal metabolic process (GO:0042574) | 9-cis-retinoic acid biosynthetic process (GO:0042904) | retinoic acid metabolic process (GO:0042573) | oxidation-reduction process (GO:0055114)	intracellular (GO:0005622) | extracellular exosome (GO:0070062)	0	0.013	0.0186342	0	0.013	0.0186342
ALDH9A1	AA139417 | ALDH4 | ALDH7 | ALDH9 | Abaldh | E3 | ESTM40 | TMABA-DH | TMABADH | Tmaba-dh | Tmabadh | a9a1a | aldh9	ENSOARG00000011512	1:115821368-115850063:-1	protein_coding	aldehyde dehydrogenase 9 family member A1	aldehyde dehydrogenase (NAD) activity (GO:0004029) | aminobutyraldehyde dehydrogenase activity (GO:0019145) | oxidoreductase activity (GO:0016491) | oxidoreductase activity, acting on the aldehyde or oxo group of donors, NAD or NADP as acceptor (GO:0016620)	metabolic process (GO:0008152) | cellular aldehyde metabolic process (GO:0006081) | neurotransmitter biosynthetic process (GO:0042136) | oxidation-reduction process (GO:0055114)	extracellular exosome (GO:0070062)	50.963	25.786	0.956006	25.788	16.682	0.599305
ALDOA	ALDA | Aldo-1 | Aldo1 | GSD12 | HEL-S-87p | RNALDOG5 | aldolase	ENSOARG00000004143	24:26218820-26227471:-1	protein_coding	aldolase, fructose-bisphosphate A	protein binding (GO:0005515) | fructose binding (GO:0070061) | cytoskeletal protein binding (GO:0008092) | poly(A) RNA binding (GO:0044822) | fructose-bisphosphate aldolase activity (GO:0004332) | lyase activity (GO:0016829) | catalytic activity (GO:0003824)	muscle cell cellular homeostasis (GO:0046716) | regulation of cell shape (GO:0008360) | ATP biosynthetic process (GO:0006754) | glycolytic process (GO:0006096) | fructose metabolic process (GO:0006000) | striated muscle contraction (GO:0006941) | fructose 1,6-bisphosphate metabolic process (GO:0030388)	nucleus (GO:0005634) | extracellular space (GO:0005615) | actin cytoskeleton (GO:0015629) | membrane (GO:0016020) | extracellular exosome (GO:0070062)	209.704	83.201	1.32331	161.543	79.194	1.01926
ALDOB	ALD | ALDB | ALDO2 | Aldo-2 | Aldo2 | BC016435 | LIV10 | TMEM246 | aldb | aldo2 | aldolase | fb25f09 | wu:fb25f09 | xaldb	ENSOARG00000007511	2:21476904-21623190:+1	protein_coding	aldolase, fructose-bisphosphate B	protein binding (GO:0005515) | fructose binding (GO:0070061) | cytoskeletal protein binding (GO:0008092) | fructose-bisphosphate aldolase activity (GO:0004332) | catalytic activity (GO:0003824) | identical protein binding (GO:0042802) | fructose-1-phosphate aldolase activity (GO:0061609) | lyase activity (GO:0016829) | ATPase binding (GO:0051117)	vacuolar proton-transporting V-type ATPase complex assembly (GO:0070072) | glycolytic process (GO:0006096) | fructose metabolic process (GO:0006000) | NADH oxidation (GO:0006116) | positive regulation of ATPase activity (GO:0032781) | fructose 1,6-bisphosphate metabolic process (GO:0030388)	microtubule organizing center (GO:0005815) | centriolar satellite (GO:0034451) | extracellular exosome (GO:0070062)	0.111	0.163	0.0659923	0.128	0.114	0.0180178
ALDOC	AI847350 | ALDC | ALDCAA | ALDOB | AU040929 | Aldo3 | F16dip7 | QccE-21970 | RATALDCAA | Scrg2 | ZII	ENSOARG00000000484	11:19654086-19658422:-1	protein_coding	aldolase, fructose-bisphosphate C	protein binding (GO:0005515) | cytoskeletal protein binding (GO:0008092) | fructose-bisphosphate aldolase activity (GO:0004332) | lyase activity (GO:0016829) | catalytic activity (GO:0003824)	epithelial cell differentiation (GO:0030855) | glycolytic process (GO:0006096) | fructose 1,6-bisphosphate metabolic process (GO:0030388)	mitochondrion (GO:0005739) | extracellular exosome (GO:0070062)	8.886	4.951	0.732255	4.426	2.966	0.452204
ALG11	AI849156 | AW492253 | B230397C21 | CDG1P | DDBDRAFT_0184239 | DDBDRAFT_0231366 | DDB_0184239 | DDB_0231366 | GT8 | Mmat-4(5) | RGD1564725 | UTP14A | UTP14C | gmd3 | gt8 | si:dkey-1h24.5 | utp14c | wu:fj04e04	ENSOARG00000009109	10:21730534-21741216:+1	protein_coding	ALG11, alpha-1,2-mannosyltransferase	unknown	biosynthetic process (GO:0009058)	membrane (GO:0016020)	5.187	3.526	0.451003	5.595	4.287	0.318923
ALG12	6-mannosyltransferase) | CDG1G | DDBDRAFT_0189617 | DDBDRAFT_0231450 | DDB_0189617 | DDB_0231450 | EBS4 | ECM39 | EMS-MUTAGENIZED BRI1(BRASSINOSTEROID INSENSITIVE 1) SUPPRESSOR 4 | PP14673 | alpha-1 | ecm39 | hALG12 | halg12 | homolog of asparagine-linked glycosylation 12 | pp14673 | si:dkey-164m14.3	ENSOARG00000019629	3:223545248-223550165:-1	protein_coding	ALG12, alpha-1,6-mannosyltransferase	transferase activity, transferring glycosyl groups (GO:0016757)	dolichol-linked oligosaccharide biosynthetic process (GO:0006488) | protein N-linked glycosylation (GO:0006487)	membrane (GO:0016020)	16.689	8.774	0.855831	12.278	6.739	0.778819
ALG13	2810046O15Rik | 4833435D08Rik | CDG1S | CXorf45 | EIEE36 | GLT28D1 | Glt28d1 | MDS031 | OTTMUSG00000018917 | TDRD13 | YGL047W | otud4 | otul	ENSOARG00000017633	X:116952877-117034337:-1	protein_coding	ALG13, UDP-N-acetylglucosaminyltransferase subunit	poly(A) RNA binding (GO:0044822) | carbohydrate binding (GO:0030246) | transferase activity, transferring hexosyl groups (GO:0016758)	carbohydrate metabolic process (GO:0005975) | lipid glycosylation (GO:0030259)	unknown	0.96	0.743	0.169281	0.643	0.621	0.0194484
ALG14	5430428G01Rik | AI854024 | CMS15 | RGD1312003 | zgc:101623	ENSOARG00000017495	1:71286270-71386984:-1	protein_coding	ALG14, UDP-N-acetylglucosaminyltransferase subunit	unknown	unknown	unknown	2.266	1.861	0.191005	1.869	1.735	0.0690071
ALG2	1110018A23Rik | 1300013N08Rik | ALPG2 | CDGIi | CMS14 | CMSTA3 | DDBDRAFT_0168248 | DDBDRAFT_0231364 | DDB_0168248 | DDB_0231364 | MNCb-5081 | NET38 | SPBC32H8.14 | cdgii | hALPG2 | halpg2 | im:7145131	ENSOARG00000010960	2:48313731-48317508:+1	protein_coding	ALG2, alpha-1,3/1,6-mannosyltransferase	glycolipid 6-alpha-mannosyltransferase activity (GO:0033164) | protein binding (GO:0005515) | protein N-terminus binding (GO:0047485) | alpha-1,3-mannosyltransferase activity (GO:0000033) | GDP-Man:Man1GlcNAc2-PP-Dol alpha-1,3-mannosyltransferase activity (GO:0004378) | calcium-dependent protein binding (GO:0048306) | protein heterodimerization activity (GO:0046982)	protein glycosylation in endoplasmic reticulum (GO:0033577) | response to calcium ion (GO:0051592) | dolichol-linked oligosaccharide biosynthetic process (GO:0006488) | mannosylation (GO:0097502) | biosynthetic process (GO:0009058)	nucleus (GO:0005634) | cytoplasm (GO:0005737) | membrane (GO:0016020) | perinuclear region of cytoplasm (GO:0048471)	6.87	4.924	0.409792	8.06	6.038	0.364346
ALG3	Arabidopsis thaliana asparagine-linked glycosylation 3 | AtALG3 | CDG1D | CDGS4 | CDGS6 | D16Ertd36e | DDBDRAFT_0189884 | DDBDRAFT_0231368 | DDB_0189884 | DDB_0231368 | F17A22.15 | NOT56L | Not56 | RHK1 | asparagine-linked glycosylation 3 | not | zgc:112396	ENSOARG00000020606	1:201135369-201140685:+1	protein_coding	ALG3, alpha-1,3- mannosyltransferase	alpha-1,3-mannosyltransferase activity (GO:0000033) | transferase activity, transferring hexosyl groups (GO:0016758)	metabolic process (GO:0008152)	integral component of membrane (GO:0016021) | endoplasmic reticulum membrane (GO:0005789) | endoplasmic reticulum (GO:0005783)	9.732	3.272	1.32894	8.272	3.025	1.20389
ALG5	1500026A19Rik | 2600005J22Rik | AV009521 | AV170001 | AW545564 | bA421P11.2 | wu:fk42e01 | zgc:153378	ENSOARG00000010275	10:24936260-24960025:+1	protein_coding	ALG5, dolichyl-phosphate beta-glucosyltransferase	transferase activity (GO:0016740) | transferase activity, transferring glycosyl groups (GO:0016757)	metabolic process (GO:0008152) | determination of left/right symmetry (GO:0007368)	membrane (GO:0016020)	48.792	33.556	0.526978	39.9	30.957	0.355969
ALG6	CDG1C | DDBDRAFT_0185721 | DDBDRAFT_0231451 | DDB_0185721 | DDB_0231451 | E230028F23Rik | SPBC3F6.06c | zgc:100813	ENSOARG00000009650	1:38405546-38458545:+1	protein_coding	ALG6, alpha-1,3-glucosyltransferase	glucosyltransferase activity (GO:0046527) | transferase activity, transferring hexosyl groups (GO:0016758)	protein N-linked glycosylation (GO:0006487)	endoplasmic reticulum membrane (GO:0005789) | membrane (GO:0016020)	12.283	8.864	0.429336	8.75	6.224	0.432604
ALG8	AI447372 | CDG1H | DDBDRAFT_0217610 | DDBDRAFT_0231452 | DDB_0217610 | DDB_0231452 | Gm1089 | YOR29-18 | si:rp71-1p14.2 | wu:fi19e09 | wu:fi19f07 | zgc:112507	ENSOARG00000006601	21:17334948-17360878:+1	protein_coding	ALG8, alpha-1,3-glucosyltransferase	alpha-1,3-mannosyltransferase activity (GO:0000033) | transferase activity, transferring hexosyl groups (GO:0016758)	protein N-linked glycosylation (GO:0006487)	endoplasmic reticulum membrane (GO:0005789)	9.13	5.407	0.660913	6.465	3.751	0.651911
ALK	ALK | CD246 | CG8250 | DAlk | DAlk53 | Dmel\CG8250 | NBLST3 | Tcrz | alk | dALK | mili | xalk	ENSOARG00000019617	3:35907955-36031445:-1	protein_coding	anaplastic lymphoma receptor tyrosine kinase	transferase activity, transferring phosphorus-containing groups (GO:0016772) | protein binding (GO:0005515) | kinase activity (GO:0016301) | nucleotide binding (GO:0000166) | ATP binding (GO:0005524) | identical protein binding (GO:0042802) | transferase activity (GO:0016740) | protein tyrosine kinase activity (GO:0004713) | transmembrane receptor protein tyrosine kinase activity (GO:0004714) | p…	peptidyl-tyrosine phosphorylation (GO:0018108) | activation of MAPK activity (GO:0000187) | signal transduction (GO:0007165) | protein phosphorylation (GO:0006468) | protein autophosphorylation (GO:0046777) | phosphorylation (GO:0016310) | neuron development (GO:0048666) | transmembrane receptor protein tyrosine kinase signaling pathway (GO:0007169)	integral component of membrane (GO:0016021) | protein complex (GO:0043234) | membrane (GO:0016020) | integral component of plasma membrane (GO:0005887) | extracellular exosome (GO:0070062)	0	0	0	0	0	0
ALKBH1	2700073G19Rik | ABH | ABH1 | ALKBH | Abh | Alkbh | abh | abh1 | alkB | alkbh | hABH | si:ch211-133l14.1 | zgc:112365	ENSOARG00000002621	7:85773504-85795810:-1	protein_coding	alkB homolog 1, histone H2A dioxygenase	protein binding (GO:0005515) | methylcytosine dioxygenase activity (GO:0070579) | ferrous iron binding (GO:0008198) | oxidoreductase activity, acting on paired donors, with incorporation or reduction of molecular oxygen, 2-oxoglutarate as one donor, and incorporation of one atom each of oxygen into both donors (GO:0016706) | chemoattractant activity (GO:0042056) | oxidoreductase activity (GO:0016…	placenta development (GO:0001890) | cell differentiation (GO:0030154) | regulation of gene expression (GO:0010468) | neuron projection development (GO:0031175) | neuron migration (GO:0001764) | RNA repair (GO:0042245) | developmental growth (GO:0048589) | DNA demethylation (GO:0080111) | DNA dealkylation involved in DNA repair (GO:0006307) | negative regulation of neuron apoptotic process (GO:004…	mitochondrion (GO:0005739) | nuclear euchromatin (GO:0005719)	7.556	4.859	0.546282	7.784	5.354	0.467213
ALKBH2	9530023G02 | ABH2 | AU016977 | Abh2 | RGD1306377 | mABH2 | si:dkey-65b12.2	ENSOARG00000016925	17:63655089-63659427:+1	protein_coding	alkB homolog 2, alpha-ketoglutarate dependent dioxygenase	ferrous iron binding (GO:0008198) | oxidoreductase activity, acting on paired donors, with incorporation or reduction of molecular oxygen, 2-oxoglutarate as one donor, and incorporation of one atom each of oxygen into both donors (GO:0016706) | oxidoreductase activity (GO:0016491) | DNA-N1-methyladenine dioxygenase activity (GO:0043734) | cytosine C-5 DNA demethylase activity (GO:0051747)	oxidative DNA demethylation (GO:0035511) | DNA dealkylation involved in DNA repair (GO:0006307) | oxidation-reduction process (GO:0055114)	microtubule cytoskeleton (GO:0015630) | nucleus (GO:0005634) | nucleoplasm (GO:0005654)	1.987	1.697	0.147342	1.646	1.196	0.268935
ALKBH3	1700108H04Rik | 1810020C19Rik | ABH3 | ALKB3 | Abh3 | DEPC-1 | DEPC1 | PCA1 | im:6900103 | mABH3 | zgc:91935	ENSOARG00000001123	15:72164703-72205335:+1	protein_coding	alkB homolog 3, alpha-ketoglutaratedependent dioxygenase	protein binding (GO:0005515) | ferrous iron binding (GO:0008198) | RNA N1-methyladenosine dioxygenase activity (GO:1990930) | oxidoreductase activity, acting on paired donors, with incorporation or reduction of molecular oxygen, 2-oxoglutarate as one donor, and incorporation of one atom each of oxygen into both donors (GO:0016706) | oxidoreductase activity (GO:0016491) | DNA-N1-methyladenine diox…	oxidative single-stranded DNA demethylation (GO:0035552) | DNA repair (GO:0006281) | cell proliferation (GO:0008283) | DNA dealkylation involved in DNA repair (GO:0006307) | oxidative single-stranded RNA demethylation (GO:0035553) | oxidation-reduction process (GO:0055114)	nucleus (GO:0005634) | cytoplasm (GO:0005737) | mitochondrion (GO:0005739) | nucleoplasm (GO:0005654)	29.995	18.755	0.649818	21.111	15.401	0.43098
ALKBH4	2010004B12Rik | ABH4 | Abj4 | RGD1308608 | alkb4 | si:dkey-261j4.10	ENSOARG00000014366	24:34489297-34496401:+1	protein_coding	alkB homolog 4, lysine demethylase	actin binding (GO:0003779) | protein binding (GO:0005515) | oxidoreductase activity, acting on paired donors, with incorporation or reduction of molecular oxygen, 2-oxoglutarate as one donor, and incorporation of one atom each of oxygen into both donors (GO:0016706)	actomyosin structure organization (GO:0031032) | cleavage furrow ingression (GO:0036090) | protein demethylation (GO:0006482)	midbody (GO:0030496) | contractile ring (GO:0070938)	6.041	3.379	0.685179	6.681	3.628	0.730905
ALKBH5	ABH5 | AW050020 | AW215868 | Abh5 | E130207K11 | MYO15A | OFOXD | OFOXD1 | Ofoxd | RGD1309496 | zgc:154076	ENSOARG00000000695	11:33963381-33979428:-1	protein_coding	alkB homolog 5, RNA demethylase	oxidoreductase activity, acting on paired donors, with incorporation or reduction of molecular oxygen, 2-oxoglutarate as one donor, and incorporation of one atom each of oxygen into both donors (GO:0016706) | poly(A) RNA binding (GO:0044822) | oxidative RNA demethylase activity (GO:0035515)	response to hypoxia (GO:0001666) | xenophagy (GO:0098792) | mRNA export from nucleus (GO:0006406) | positive regulation of defense response to virus by host (GO:0002230) | mRNA processing (GO:0006397) | spermatogenesis (GO:0007283) | oxidative single-stranded RNA demethylation (GO:0035553)	nuclear speck (GO:0016607) | nucleus (GO:0005634)	24.515	16.457	0.54754	19.572	11.681	0.698014
ALKBH6	ABH6 | AI839550 | Abh6 | C130099A02 | zgc:86795	ENSOARG00000005191	14:45799629-45807293:-1	protein_coding	alkB homolog 6	protein binding (GO:0005515) | oxidoreductase activity, acting on paired donors, with incorporation or reduction of molecular oxygen, 2-oxoglutarate as one donor, and incorporation of one atom each of oxygen into both donors (GO:0016706) | oxidoreductase activity (GO:0016491)	oxidation-reduction process (GO:0055114)	unknown	3.122	1.973	0.471425	2.546	1.903	0.288648
ALKBH7	2310045B01Rik | 2510008E23Rik | ABH7 | Abh7 | SPATA11 | Spata11 | UNQ6002 | si:rp71-80d13.16 | zgc:112404	ENSOARG00000006195	5:15694166-15695806:-1	protein_coding	alkB homolog 7	unknown	fatty acid metabolic process (GO:0006631) | regulation of lipid storage (GO:0010883) | regulation of mitochondrial membrane permeability involved in programmed necrotic cell death (GO:1902445) | cellular response to DNA damage stimulus (GO:0006974)	mitochondrion (GO:0005739) | mitochondrial matrix (GO:0005759)	21.242	15.322	0.446469	12.464	10.499	0.227599
ALKBH8	4930562C03Rik | 8030431D03Rik | 9430088N01Rik | ABH8 | Abh8 | RGD1304687 | TRM9 | TRMT9 | k1456 | si:dkey-255n6.2	ENSOARG00000010464	15:16371963-16491308:-1	protein_coding	alkB homolog 8, tRNA methyltransferase	iron ion binding (GO:0005506) | protein binding (GO:0005515) | nucleic acid binding (GO:0003676) | oxidoreductase activity, acting on paired donors, with incorporation or reduction of molecular oxygen, 2-oxoglutarate as one donor, and incorporation of one atom each of oxygen into both donors (GO:0016706) | tRNA (uracil) methyltransferase activity (GO:0016300) | tRNA binding (GO:0000049) | nucleot…	metabolic process (GO:0008152) | tRNA methylation (GO:0030488) | tRNA wobble uridine modification (GO:0002098) | cellular response to DNA damage stimulus (GO:0006974) | oxidation-reduction process (GO:0055114)	microtubule cytoskeleton (GO:0015630) | nucleus (GO:0005634) | cytosol (GO:0005829) | nucleoplasm (GO:0005654)	3.002	3.197	0.0686373	2.901	2.573	0.126708
ALLC	1700012B22Rik | ALC | Alc | DDBDRAFT_0206478 | DDBDRAFT_0231471 | DDB_0206478 | DDB_0231471 | ECK0509 | JW0504 | glxB7 | si:ch211-284k10.3 | ylbB | zgc:91799	ENSOARG00000005424	2:1935687-1955528:+1	protein_coding	allantoicase	allantoicase activity (GO:0004037)	allantoin catabolic process (GO:0000256)	unknown	0	0	0	0	0	0
ALMS1	ALSS | bbb | fe01b06 | si:ch211-243o19.5 | si:dkey-265c15.2 | wu:fe01b06	ENSOARG00000011883	3:95330763-95522032:+1	protein_coding	ALMS1, centrosome and basal body associated protein	alpha-actinin binding (GO:0051393)	calcium-mediated signaling (GO:0019722) | establishment of planar polarity (GO:0001736) | lipid metabolic process (GO:0006629) | sensory perception of sound (GO:0007605) | spermatid development (GO:0007286) | negative regulation of multicellular organism growth (GO:0040015) | glucose homeostasis (GO:0042593) | regulation of stress fiber assembly (GO:0051492) | endosomal transport (GO:0016197) | i…	intracellular (GO:0005622)	1.585	1.69	0.0574419	1.388	1.534	0.0856137
ALOX12	12-LO | 12-LOX | 12S-LOX | 9930022G08Rik | Alox12p | LOG12 | P-12LO | wu:fb72a11 | zgc:64120	ENSOARG00000009252	11:26412282-26425109:+1	protein_coding	arachidonate 12-lipoxygenase, 12S type	iron ion binding (GO:0005506) | protein binding (GO:0005515) | oxidoreductase activity, acting on single donors with incorporation of molecular oxygen, incorporation of two atoms of oxygen (GO:0016702) | metal ion binding (GO:0046872) | dioxygenase activity (GO:0051213) | oxidoreductase activity (GO:0016491) | linoleate 13S-lipoxygenase activity (GO:0016165) | arachidonate 12-lipoxygenase activit…	positive regulation of angiogenesis (GO:0045766) | establishment of skin barrier (GO:0061436) | linoleic acid metabolic process (GO:0043651) | lipoxin B4 biosynthetic process (GO:2001306) | lipoxygenase pathway (GO:0019372) | negative regulation of muscle cell apoptotic process (GO:0010656) | positive regulation of cell proliferation (GO:0008284) | leukotriene A4 metabolic process (GO:1901751) | …	sarcolemma (GO:0042383) | cytosol (GO:0005829) | cytoplasm (GO:0005737) | membrane (GO:0016020) | extracellular exosome (GO:0070062)	1.464	0.889	0.38338	1.633	0.967	0.420711
ALOX12B	12R-LOX | 12r-lox | ARCI2 | Aloxe2 | e-LOX2	ENSOARG00000018715	11:27280313-27291308:-1	protein_coding	arachidonate 12-lipoxygenase, 12R type	iron ion binding (GO:0005506) | linoleate 9S-lipoxygenase activity (GO:1990136) | protein binding (GO:0005515) | metal ion binding (GO:0046872) | dioxygenase activity (GO:0051213) | oxidoreductase activity (GO:0016491) | oxidoreductase activity, acting on single donors with incorporation of molecular oxygen, incorporation of two atoms of oxygen (GO:0016702) | catalytic activity (GO:0003824) | ara…	establishment of skin barrier (GO:0061436) | ceramide biosynthetic process (GO:0046513) | positive regulation of mucus secretion (GO:0070257) | arachidonic acid metabolic process (GO:0019369) | linoleic acid metabolic process (GO:0043651) | positive regulation of gene expression (GO:0010628) | sphingolipid metabolic process (GO:0006665) | lipoxygenase pathway (GO:0019372) | positive regulation of…	unknown	0	0	0	0	0	0
ALOX15	12-LO | 12-LOX | 12/15-LO | 15-LOX | 15-LOX-1 | 15LOX-1 | ALOX12 | Alox12 | Alox12e | Alox12l | L-12LO | LOX	ENSOARG00000008480	11:26321704-26328096:+1	protein_coding	arachidonate 15-lipoxygenase	iron ion binding (GO:0005506) | protein binding (GO:0005515) | arachidonate 15-lipoxygenase activity (GO:0050473) | phosphatidylinositol-4,5-bisphosphate binding (GO:0005546) | oxidoreductase activity, acting on single donors with incorporation of molecular oxygen, incorporation of two atoms of oxygen (GO:0016702) | metal ion binding (GO:0046872) | dioxygenase activity (GO:0051213) | oxidoreducta…	apoptotic cell clearance (GO:0043277) | positive regulation of actin filament polymerization (GO:0030838) | phosphatidylethanolamine biosynthetic process (GO:0006646) | response to endoplasmic reticulum stress (GO:0034976) | positive regulation of ERK1 and ERK2 cascade (GO:0070374) | wound healing (GO:0042060) | cellular response to calcium ion (GO:0071277) | lipoxygenase pathway (GO:0019372) | o…	cytosol (GO:0005829) | cytoplasm (GO:0005737) | lipid particle (GO:0005811) | plasma membrane (GO:0005886) | membrane (GO:0016020) | extrinsic component of cytoplasmic side of plasma membrane (GO:0031234)	0.011	0.016	0.0071174	0.021	0.017	0.00566319
ALOX15B	15-LOX-2	ENSOARG00000018613	11:27256343-27268302:+1	protein_coding	arachidonate 15-lipoxygenase, type B	iron ion binding (GO:0005506) | protein binding (GO:0005515) | arachidonate 15-lipoxygenase activity (GO:0050473) | oxidoreductase activity, acting on single donors with incorporation of molecular oxygen, incorporation of two atoms of oxygen (GO:0016702) | calcium ion binding (GO:0005509) | metal ion binding (GO:0046872) | arachidonate 8(S)-lipoxygenase activity (GO:0036403) | dioxygenase activit…	negative regulation of growth (GO:0045926) | positive regulation of peroxisome proliferator activated receptor signaling pathway (GO:0035360) | positive regulation of macrophage derived foam cell differentiation (GO:0010744) | positive regulation of keratinocyte differentiation (GO:0045618) | arachidonic acid metabolic process (GO:0019369) | linoleic acid metabolic process (GO:0043651) | negative…	cytoskeleton (GO:0005856) | plasma membrane (GO:0005886) | membrane (GO:0016020) | extracellular exosome (GO:0070062) | intracellular (GO:0005622) | cytosol (GO:0005829) | extrinsic component of membrane (GO:0019898) | cytoplasm (GO:0005737)	0.285	0.583	0.300893	4.524	3.289	0.365072
ALOX5	5-LO | 5-LOX | 5-lo | 5LO | 5LPG | 5LX | 5lpg | AI850497 | F730011J02 | LOG5 | LOX5A | log5	ENSOARG00000002819	25:43956610-43996375:-1	protein_coding	arachidonate 5-lipoxygenase	iron ion binding (GO:0005506) | protein binding (GO:0005515) | metal ion binding (GO:0046872) | dioxygenase activity (GO:0051213) | arachidonate 5-lipoxygenase activity (GO:0004051) | oxidoreductase activity (GO:0016491) | oxidoreductase activity, acting on single donors with incorporation of molecular oxygen, incorporation of two atoms of oxygen (GO:0016702)	inflammatory response (GO:0006954) | leukotriene metabolic process (GO:0006691) | leukotriene production involved in inflammatory response (GO:0002540) | leukotriene biosynthetic process (GO:0019370) | oxidation-reduction process (GO:0055114)	nuclear envelope (GO:0005635) | nuclear matrix (GO:0016363) | nuclear envelope lumen (GO:0005641) | extracellular space (GO:0005615) | nucleus (GO:0005634) | cytosol (GO:0005829) | cytoplasm (GO:0005737) | nuclear membrane (GO:0031965)	26.987	11.42	1.17209	4.929	2.855	0.621058
ALOX5AP	FLAP | Flap | al5ap | fj65d02 | flap | wu:fj65d02 | zgc:63982	ENSOARG00000011856	10:30365435-30388526:-1	protein_coding	arachidonate 5-lipoxygenase activating protein	protein binding (GO:0005515) | enzyme activator activity (GO:0008047)	leukotriene production involved in inflammatory response (GO:0002540) | leukotriene metabolic process (GO:0006691) | positive regulation of catalytic activity (GO:0043085) | leukotriene biosynthetic process (GO:0019370)	integral component of membrane (GO:0016021) | nucleus (GO:0005634)	59.228	18.724	1.61048	19.621	8.444	1.12664
ALOXE3	ALOX15B | ARCI3 | E-LOX | e-LOX-3 | e-lox | eLOX-3 | eLOX3 | elox3	ENSOARG00000018782	11:27299950-27321627:-1	protein_coding	arachidonate lipoxygenase 3	iron ion binding (GO:0005506) | protein binding (GO:0005515) | metal ion binding (GO:0046872) | dioxygenase activity (GO:0051213) | hepoxilin A3 synthase activity (GO:0051120) | oxidoreductase activity (GO:0016491) | oxidoreductase activity, acting on single donors with incorporation of molecular oxygen, incorporation of two atoms of oxygen (GO:0016702)	establishment of skin barrier (GO:0061436) | fat cell differentiation (GO:0045444) | ceramide biosynthetic process (GO:0046513) | arachidonic acid metabolic process (GO:0019369) | linoleic acid metabolic process (GO:0043651) | peroxisome proliferator activated receptor signaling pathway (GO:0035357) | hepoxilin biosynthetic process (GO:0051122) | sphingolipid metabolic process (GO:0006665) | lipo…	unknown	0.155	0.201	0.0563433	0.184	0.237	0.0631764
ALPK1	8430410J10Rik | LAK | RGD1304613	ENSOARG00000002625	6:13242967-13334553:-1	protein_coding	alpha kinase 1	ATP binding (GO:0005524) | transferase activity, transferring phosphorus-containing groups (GO:0016772) | protein serine/threonine kinase activity (GO:0004674)	xenophagy (GO:0098792) | mitophagy in response to mitochondrial depolarization (GO:0098779) | protein phosphorylation (GO:0006468) | positive regulation of defense response to virus by host (GO:0002230)	unknown	2.945	2.395	0.216614	2.203	1.614	0.293165
ALPK2	Gm549 | HAK | Hak | RGD1564431 | fb83b04 | si:ch211-233a1.1 | wu:fb83b04	ENSOARG00000005476	23:57817552-57942973:-1	protein_coding	alpha kinase 2	ATP binding (GO:0005524) | transferase activity, transferring phosphorus-containing groups (GO:0016772) | protein binding (GO:0005515) | protein serine/threonine kinase activity (GO:0004674)	protein phosphorylation (GO:0006468)	nucleoplasm (GO:0005654)	0.056	0.034	0.0303736	0.056	0.031	0.0345655
ALPK3	AW319487 | D330016D04 | MAK | MIDORI | Midori | RGD1309860 | mKIAA1330	ENSOARG00000013306	18:21557453-21608975:+1	protein_coding	alpha kinase 3	ATP binding (GO:0005524) | transferase activity, transferring phosphorus-containing groups (GO:0016772) | protein binding (GO:0005515) | protein serine/threonine kinase activity (GO:0004674)	protein phosphorylation (GO:0006468)	unknown	0.346	0.182	0.187448	0.22	0.114	0.131132
ALPL	ALP | AP-TNAP | APTNAP | Akp-2 | Akp2 | HOPS | PHOA | TNAP | TNS-AP | TNSALP | alp | zgc:56672	ENSOARG00000008507	2:244076534-244097446:-1	protein_coding	alkaline phosphatase, liver/bone/kidney	pyrophosphatase activity (GO:0016462) | alkaline phosphatase activity (GO:0004035) | protein binding (GO:0005515) | hydrolase activity (GO:0016787) | phosphatase activity (GO:0016791) | catalytic activity (GO:0003824)	osteoblast differentiation (GO:0001649) | endochondral ossification (GO:0001958) | response to vitamin D (GO:0033280) | dephosphorylation (GO:0016311) | metabolic process (GO:0008152) | response to antibiotic (GO:0046677) | cellular response to organic cyclic compound (GO:0071407) | developmental process involved in reproduction (GO:0003006)	proteinaceous extracellular matrix (GO:0005578) | extracellular membrane-bounded organelle (GO:0065010) | membrane (GO:0016020) | plasma membrane (GO:0005886) | extracellular exosome (GO:0070062)	0.877	0.293	0.537706	2.475	0.818	0.934661
ALS2	3222402C23Rik | 9430073A21Rik | ALS2CR6 | ALSJ | Als2cr6 | Alsin | CG7158 | Dmel\CG7158 | IAHSP | PLSJ | als2cr6 | alsin | alsj | dALS2 | iahsp | mKIAA1563 | plsj	ENSOARG00000017445	2:202925914-202974248:-1	protein_coding	ALS2, alsin Rho guanine nucleotide exchange factor	Rab GTPase binding (GO:0017137) | guanyl-nucleotide exchange factor activity (GO:0005085) | Rho guanyl-nucleotide exchange factor activity (GO:0005089) | protein binding (GO:0005515) | Rab guanyl-nucleotide exchange factor activity (GO:0017112) | protein homodimerization activity (GO:0042803) | Rac guanyl-nucleotide exchange factor activity (GO:0030676) | protein serine/threonine kinase activator…	regulation of endosome size (GO:0051036) | behavioral fear response (GO:0001662) | synaptic transmission, glutamatergic (GO:0035249) | positive regulation of GTPase activity (GO:0043547) | protein localization (GO:0008104) | neuromuscular junction development (GO:0007528) | vesicle organization (GO:0016050) | locomotory behavior (GO:0007626) | endosomal transport (GO:0016197) | neuron projection …	centrosome (GO:0005813) | protein complex (GO:0043234) | early endosome (GO:0005769) | ruffle (GO:0001726) | dendritic spine (GO:0043197) | dendrite (GO:0030425) | vesicle (GO:0031982) | postsynaptic density (GO:0014069) | cytosol (GO:0005829) | cytoplasm (GO:0005737) | lamellipodium (GO:0030027)	6.409	4.681	0.383134	3.388	2.696	0.247599
[truncated: 26,144 more rows]

## Sheet: Supplementary Table 2
Supplementary Table 2. Comparison of polyA+ and ribo-minus TPM distributions with different reference transcriptomes.
[truncated: 14 more rows]

[truncated: 9 more sheets: Supplementary Table 3, Supplementary Table 4, Supplementary Table 5, Supplementary Table 6, Supplementary Table 7, Supplementary Table 8, Supplementary Table 9, Supplementary Table 10, Supplementary Table 11]
